# Supplementary material for: Retromer Regulates Macro‐ and Micro‐Autophagy via Distinct Vacuolar Proteases in the Rice Blast Fungus
Source: Adv Sci (Weinh). 2025 Aug 21;12(41):e10068. doi: 10.1002/advs.202510068 (PMC12591164; doi:10.1002/advs.202510068)
Supplement: Supplementary file 2 — Supporting Information [file ADVS-12-e10068-s002.xlsx]

## Sheet: Table S1
Table S1 Putative MoVps35-interacting proteins identified by screening the M. oryzae cDNA library and IP-MS
Strategy 1: Putative MoVps35-interacting proteins identified by screening the M. oryzae cDNA library			Strategy 2: Putative MoVps35-interacting proteins identified by IP-MS (Coverage [%])
Gene	Description	Cellular localization	Biological repeat 1	Biological repeat 2	Biological repeat 3
MGG_03670	Subtilisin-like proteinase Prb1	Vacuolar	4.29	2.43	8.02
MGG_10607	Enolase	Cytoplasmic	19.86	58.9	62.33
MGG_03244	V-type proton ATPase subunit B	Cytoplasmic, Vacuolar	21.01	20.43	57.98
MGG_03310	T-complex protein 1 subunit eta	Cytoplasmic	5.56	6.27	25.27
MGG_04545	Cytochrome peroxidase	Cytoplasmic	3.31	4.97	5.25

## Sheet: cDNA library screening
Yeast colony	Gene name	Function prediction	Identities / Gaps
ZWH-2	MGG_04487	kinetochore assembly	Identities = 767/767 (100%), Gaps =0/767 (0%)
ZWH-23			Identities = 865/865 (100%), Gaps = 0/865 (0%)
ZWH-27			Identities = 900/902 (99%), Gaps = 1/902 (0%)
ZWH-3	MGG_06414	Type II protein arginine methyltransferase, NADH dehydrogenase [ubiquinone] complex I, assembly factor 7	Identities = 834/834 (100%), Gaps = 0/834 (0%)
ZWH-4	MGG_07926	Trichodiene synthase	Identities = 672/672 (100%), Gaps = 0/672 (0%)
ZWH-5	MGG_09048	NACHT and Ankyrin domain-containing protein	Identities = 559/559 (100%), Gaps = 0/559 (0%)
ZWH-6	MGG_06371	pyruvate dehydrogenase E1 component subunit alpha	Identities = 890/890 (100%), Gaps = 0/890 (0%)
ZWH-7-1	MGG_05880	hypothetical protein	Identities = 720/724 (99%), Gaps = 4/724 (1%)
ZWH-7-2	MGG_00785	hypothetical protein	Identities = 867/868 (99%), Gaps = 1/868 (0%)
ZWH-8	MGG_03663	hypothetical protein	Identities = 646/646 (100%), Gaps = 0/646 (0%)
ZWH-30-3			Identities = 604/604 (100%), Gaps = 0/604 (0%)
ZWH-31			Identities = 612/613 (99%), Gaps = 0/613 (0%)
ZWH-34-2			Identities = 612/613 (99%), Gaps = 0/613 (0%)
ZWH-9	MGG_06642	phosphoglycerate mutase family domain-containing protein	Identities = 940/940 (100%), Gaps = 0/940 (0%)
ZWH-10	MGG_09996	RNA processing,RNA binding,ribonuclease III activity	Identities = 560/560 (100%), Gaps = 0/560 (0%)
ZWH-18			Identities = 540/540 (100%), Gaps = 0/540 (0%)
ZWH-11	MGG_10583	12-oxophytodienoate reductase 1	Identities = 936/938 (99%), Gaps = 2/938 (0%)
ZWH-12	MGG_06261	eukaryotic translation initiation factor 3 135 kDa subunit	Identities = 937/939 (99%), Gaps = 2/939 (0%)
ZWH-39-2		eukaryotic translation initiation factor 3 135 kDa subunit	Identities = 950/964 (99%), Gaps = 6/964 (1%)
ZWH-13	MGG_01585	integral component of membrane	Identities = 801/802 (99%), Gaps = 0/802 (0%)
ZWH-14	MGG_06628	sorting nexin mvp-1, phosphatidylinositol binding	Identities = 878/879 (99%), Gaps = 0/879 (0%)
ZWH-15	MGG_13817	Carboxylic ester hydrolases, metal ion binding	Identities = 876/876 (100%), Gaps = 0/876 (0%)
ZWH-16	MGG_15961	carbohydrate metabolic process,hydrolase activity, hydrolyzing O-glycosyl compounds	Identities = 677/678 (99%), Gaps = 0/678 (0%)
ZWH-17	MGG_03310	T-complex protein 1 subunit, protein folding, cellular protein metabolic process, ATP binding	Identities = 845/845 (100%), Gaps = 0/845 (0%)
ZWH-19	MGG_10525	hypothetical protein	Identities = 565/565 (100%), Gaps = 0/565 (0%)
ZWH-21	MGG_04672	Histone-lysine N-methyltransferase,protein binding	Identities = 945/951 (99%), Gaps = 1/951 (0%)
ZWH-22	MGG_03244	V-type proton ATPase subunit B, H(+)-transporting two-sector ATPase	Identities = 860/861 (99%), Gaps = 0/861 (0%)
ZWH-24	MGG_04545	response to oxidative stress, oxidation-reduction process, peroxidase activity	Identities = 755/758 (99%), Gaps = 1/758 (0%)
ZWH-25	MGG_06896	UDP-N-acetylglucosaminyltransferase	Identities = 861/869 (99%), Gaps = 7/869 (1%)
ZWH-26	MGG_03670	subtilisin-like proteinase Prb1, proteolysis, serine-type endopeptidase activity	Identities = 692/692 (100%), Gaps = 0/692 (0%
ZWH-28	MGG_06692	hypothetical protein	Identities = 477/477 (100%), Gaps = 0/477 (0%)
ZWH-30-1	MGG_11371	nucleic acid binding	Identities = 916/918 (99%), Gaps = 0/918 (0%)
ZWH-30-2	MGG_10107	caleosin domain-containing protein	Identities = 915/921 (99%), Gaps = 2/921 (0%)
ZWH-32-1	MGG_03983	hsp70-like protein	Identities = 873/874 (99%), Gaps = 1/874 (0%)
ZWH-33-1	MGG_02612	3-oxoacyl-[acyl-carrier-protein] reductase, cellular nitrogen compound biosynthetic process	Identities = 835/838 (99%), Gaps = 3/838 (0%)
ZWH-33-2	MGG_03859	vacuolar import and degradation protein 27	Identities = 924/926 (99%), Gaps = 1/926 (0%)
ZWH-34-1	MGG_00063	glycogen debranching enzymye	Identities = 934/938 (99%), Gaps = 1/938 (0%
ZWH-35	MGG_08820	hypothetical protein	Identities = 948/958 (99%), Gaps = 4/958 (0%)
ZWH-36	MGG_08543	hypothetical protein	Identities = 582/582 (100%), Gaps = 0/582 (0%)
ZWH-37	MGG_03160	aldehyde reductase 1	Identities = 806/806 (100%), Gaps = 0/806 (0%)
ZWH-38	MGG_10607	enolase, glycolytic process, phosphopyruvate hydratase complex, magnesium ion binding	Identities = 699/702 (99%), Gaps = 3/702 (0%)
ZWH-39-1	MGG_03329	small heat shock protein	Identities = 930/945 (98%), Gaps = 8/945 (1%)
ZWH-42	MGG_03961	signal recognition particle protein Sec65	Identities = 932/940 (99%), Gaps = 3/940 (0%)
ZWH-45	MGG_01805	DNA-templated transcription, initiation，transcription factor TFIID complex	Identities = 1009/1032 (98%), Gaps = 11/1032 (1%)
ZWH-47	MGG_05624	Golgi transport complex	Identities = 910/913 (99%), Gaps = 2/913 (0%)
ZWH-48	MGG_08643	PEK/GCN2 protein kinase, DNA damage checkpoint, protein phosphorylation	Identities = 960/976 (98%), Gaps = 8/976 (1%)

## Sheet: Biological repeat 1
Checked	Master	Accession	Description	Coverage	# Peptides	# PSMs	# Unique Peptides	# Protein Groups	# AAs	MW [kDa]	calc. pI	Entrez Gene ID	Gene ID	Chromosome	Biological Process	Cellular Component	Molecular Function	Pfam IDs	Protein FDR Confidence Sequest HT	Exp. q-value Sequest HT	Score Sequest HT	# Peptides Sequest HT
FALSE	IsMasterProtein	MGG_05089T0	MGG_05089 | Magnaporthe oryzae 70-15 vacuolar protein sorting-associated protein 35 (899 aa)	26.5033	26	78	26	1	898	101.312	5.43	2675633	MGG_05089; MGG_05089	3	cell differentiation;transport	cytosol;endosome	transporter activity	Pf03635	High	0	214.356	26
FALSE	IsMasterProtein	MGG_06958T0	MGG_06958 | Magnaporthe oryzae 70-15 hsp70-like protein (652 aa)	28.1106	17	33	16	1	651	70.717	5.14	2685131	MGG_06958; MGG_06958	1	cell organization and biogenesis		nucleotide binding	Pf00012, Pf06723	High	0	86.9083	17
FALSE	IsMasterProtein	MGG_05193T0	MGG_05193 | Magnaporthe oryzae 70-15 cell division control protein 48 (821 aa)	24.1463	20	28	19	1	820	89.862	5.07	2675720	MGG_05193; MGG_05193	3	cell division;metabolic process;response to stimulus		catalytic activity;nucleotide binding;RNA binding	Pf00004, Pf00910, Pf01057, Pf01078, Pf02359, Pf02933, Pf04851, Pf05496, Pf05673, Pf06068, Pf07724, Pf07726, Pf07728, Pf09336, Pf13173, Pf13191, Pf13401	High	0	62.9091	20
FALSE	IsMasterProtein	MGG_07752T0	MGG_07752 | Magnaporthe oryzae 70-15 ATP synthase subunit alpha (552 aa)	27.5862	16	25	16	1	551	59.538	9.26	2683679	MGG_07752; MGG_07752	3	metabolic process;transport	mitochondrion	catalytic activity;nucleotide binding;transporter activity	Pf00006, Pf00306, Pf02874	High	0	61.9562	16
FALSE	IsMasterProtein	MGG_06759T0	MGG_06759 | Magnaporthe oryzae 70-15 heat shock protein 90 (703 aa)	26.3533	19	24	19	1	702	79.528	4.98	2684932	MGG_06759; MGG_06759	1	metabolic process;response to stimulus		nucleotide binding;protein binding	Pf00183, Pf02518, Pf13589	High	0	58.5309	19
FALSE	IsMasterProtein	MGG_01537T0	MGG_01537 | Magnaporthe oryzae 70-15 pyrABCN (2242 aa)	11.6912	25	25	25	1	2241	246.594	6.52	2679395	MGG_01537; MGG_01537	2	metabolic process		catalytic activity;metal ion binding;nucleotide binding	Pf00117, Pf00185, Pf00289, Pf00988, Pf01071, Pf01965, Pf02142, Pf02222, Pf02729, Pf02786, Pf02787, Pf07478, Pf07722, Pf08443, Pf13535, Pf15632	High	0	55.643	25
FALSE	IsMasterProtein	MGG_06712T0	MGG_06712 | Magnaporthe oryzae 70-15 5-methyltetrahydropteroyltriglutamate-homocysteine S-methyltransferase (767 aa)	26.7624	19	24	19	1	766	85.859	6.44	2684885	MGG_06712; MGG_06712	1	metabolic process	cytoplasm	catalytic activity;metal ion binding	Pf01717, Pf08267	High	0	55.4965	19
FALSE	IsMasterProtein	MGG_11597T0	MGG_11597 | Magnaporthe oryzae 70-15 glucosamine-fructose-6-phosphate aminotransferase (707 aa)	24.3626	17	24	17	1	706	78.201	6.58	5050750	MGG_11597; MGG_11597	5	metabolic process		catalytic activity	Pf00310, Pf01380, Pf13230, Pf13522, Pf13537	High	0	55.0463	17
FALSE	IsMasterProtein	MGG_03641T0	MGG_03641 | Magnaporthe oryzae 70-15 elongation factor 1-alpha (474 aa)	20.296	9	22	9	1	473	51.258	9.2	2676626	MGG_03641; MGG_03641	4	metabolic process	cytoplasm	catalytic activity;nucleotide binding;RNA binding	Pf00009, Pf03143, Pf03144	High	0	54.3356	9
FALSE	IsMasterProtein	MGG_01742T0	MGG_01742 | Magnaporthe oryzae 70-15 elongation factor 2 (845 aa)	20.6161	16	22	16	1	844	93.612	6.83	2679180	MGG_01742; MGG_01742	2	metabolic process;regulation of biological process		catalytic activity;nucleotide binding;RNA binding	Pf00009, Pf00679, Pf01926, Pf03144, Pf03764, Pf14492	High	0	52.0265	16
FALSE	IsMasterProtein	MGG_01662T0	MGG_01662 | Magnaporthe oryzae 70-15 4-aminobutyrate aminotransferase (504 aa)	24.6521	12	19	12	1	503	55.647	7.59	2679339	MGG_01662; MGG_01662	2	metabolic process		catalytic activity	Pf00202	High	0	52.0007	12
FALSE	IsMasterProtein	MGG_03982T0	MGG_03982 | Magnaporthe oryzae 70-15 actin (376 aa)	30.9333	10	19	10	1	375	41.654	5.69	2677355	MGG_03982; MGG_03982	6	cell organization and biogenesis;metabolic process;regulation of biological process;response to stimulus;transport	cytoplasm;cytoskeleton	nucleotide binding	Pf00022	High	0	50.6914	10
FALSE	IsMasterProtein	MGG_13239T0	MGG_13239 | Magnaporthe oryzae 70-15 linoleate diol synthase (1172 aa)	17.6772	19	20	19	1	1171	129.797	6.89	5049104	MGG_13239; MGG_13239	3	metabolic process;response to stimulus		antioxidant activity;catalytic activity;metal ion binding	Pf00067, Pf03098	High	0	46.3538	19
FALSE	IsMasterProtein	MGG_11513T0	MGG_11513 | Magnaporthe oryzae 70-15 heat shock protein SSB1 (615 aa)	20.684	12	18	12	1	614	66.624	5.5	5050670	MGG_11513; MGG_11513	5	cell organization and biogenesis;metabolic process;response to stimulus		catalytic activity;nucleotide binding	Pf00012, Pf02782, Pf06723	High	0	44.8678	12
FALSE	IsMasterProtein	MGG_04503T0	MGG_04503 | Magnaporthe oryzae 70-15 carbamoyl-phosphate synthase subunit arginine-specific large (1180 aa)	17.1332	19	20	19	1	1179	128.984	6.34	2678168	MGG_04503; MGG_04503	1	metabolic process		catalytic activity;metal ion binding;nucleotide binding	Pf00289, Pf01071, Pf02222, Pf02786, Pf02787, Pf07478, Pf13535, Pf15632	High	0	44.6151	19
FALSE	IsMasterProtein	MGG_00604T0	MGG_00604 | Magnaporthe oryzae 70-15 tubulin beta chain (448 aa)	17.0022	8	18	8	1	447	49.878	4.87	2674304	MGG_00604; MGG_00604	5	cell organization and biogenesis;metabolic process	cytoplasm;cytoskeleton	catalytic activity;nucleotide binding;structural molecule activity	Pf00091, Pf03953, Pf10644	High	0	41.7765	8
FALSE	IsMasterProtein	MGG_02503T0	MGG_02503 | Magnaporthe oryzae 70-15 glucose-regulated protein (665 aa)	20.4819	14	18	13	1	664	72.322	5.3	2681600	MGG_02503; MGG_02503	1	cell organization and biogenesis;metabolic process;response to stimulus;transport		catalytic activity;nucleotide binding;protein binding	Pf00012, Pf01968, Pf06723	High	0	41.3435	14
FALSE	IsMasterProtein	MGG_07613T0	MGG_07613 | Magnaporthe oryzae 70-15 acetyl-CoA carboxylase (2345 aa)	7.55119	16	17	16	1	2344	261.936	6.58	2683533	MGG_07613; MGG_07613	3	metabolic process;transport	membrane;mitochondrion	catalytic activity;metal ion binding;nucleotide binding	Pf00289, Pf00364, Pf01039, Pf02655, Pf02785, Pf02786, Pf08326, Pf13535, Pf15632	High	0	39.1941	16
FALSE	IsMasterProtein	MGG_01925T0	MGG_01925 | Magnaporthe oryzae 70-15 bifunctional P-450:NADPH-P450 reductase (1121 aa)	12.4107	13	16	13	1	1120	123.223	6.68	2681140	MGG_01925; MGG_01925	6	metabolic process	membrane	catalytic activity;metal ion binding;nucleotide binding	Pf00067, Pf00175, Pf00258, Pf00667	High	0	38.3962	13
FALSE	IsMasterProtein	MGG_12214T0	MGG_12214 | Magnaporthe oryzae 70-15 fatty acid synthase S-acetyltransferase (2626 aa)	6.05714	14	16	14	1	2625	287.349	6.2	5049959	MGG_12214; MGG_12214	6	metabolic process		catalytic activity;metal ion binding	Pf00106, Pf00107, Pf00109, Pf00550, Pf00698, Pf02801, Pf08240, Pf08241, Pf08242, Pf08545, Pf08659, Pf12847, Pf13489, Pf13847, Pf14765	High	0	35.9344	14
FALSE	IsMasterProtein	MGG_07200T0	MGG_07200 | Magnaporthe oryzae 70-15 plasma membrane ATPase (927 aa)	9.93521	9	12	9	1	926	100.035	5.19	2683183	MGG_07200; MGG_07200	2	metabolic process;transport	membrane	catalytic activity;metal ion binding;nucleotide binding;transporter activity	Pf00122, Pf00690, Pf00702, Pf08282, Pf12710	High	0	34.599	9
FALSE	IsMasterProtein	MGG_04400T0	MGG_04400 | Magnaporthe oryzae 70-15 ATP-dependent RNA helicase eIF4A (397 aa)	27.2727	11	13	8	1	396	44.721	5.19	2677872	MGG_04400; MGG_04400	1	metabolic process	cytoplasm	catalytic activity;DNA binding;nucleotide binding;RNA binding	Pf00270, Pf00271, Pf04851	High	0	33.8149	11
FALSE	IsMasterProtein	MGG_05063T0	MGG_05063 | Magnaporthe oryzae 70-15 phosphoglycerate kinase (475 aa)	24.4726	9	12	9	1	474	50.596	8.27	2675410	MGG_05063; MGG_05063	3	metabolic process		catalytic activity;nucleotide binding	Pf00162	High	0	30.7821	9
FALSE	IsMasterProtein	MGG_10327T0	MGG_10327 | Magnaporthe oryzae 70-15 hypothetical protein (730 aa)	14.8148	12	13	12	1	729	81.919	6.39	2681902	MGG_10327; MGG_10327	7	metabolic process;response to stimulus		catalytic activity;nucleotide binding	Pf00004, Pf05496, Pf07724, Pf07726, Pf13191, Pf13207, Pf13401	High	0	30.1844	12
FALSE	IsMasterProtein	MGG_00135T0	MGG_00135 | Magnaporthe oryzae 70-15 T-complex protein 1 (548 aa)	18.83	9	11	9	1	547	59.241	5.19	2675196	MGG_00135; MGG_00135	5	metabolic process	cytoplasm	nucleotide binding;protein binding	Pf00118	High	0	29.8169	9
FALSE	IsMasterProtein	MGG_10357T0	MGG_10357 | Magnaporthe oryzae 70-15 prolyl-tRNA synthetase (567 aa)	20.1413	11	12	11	1	566	63.333	7.03	2681968	MGG_10357; MGG_10357	6	cell organization and biogenesis;metabolic process	cytoplasm;ribosome	catalytic activity;nucleotide binding	Pf00587, Pf03129, Pf09180	High	0	28.1824	11
FALSE	IsMasterProtein	MGG_04863T0	MGG_04863 | Magnaporthe oryzae 70-15 Cullin-associated NEDD8-dissociated protein 2 (1370 aa)	8.83857	10	12	10	1	1369	147.609	5.62	2675525	MGG_04863; MGG_04863	3				Pf08623	High	0	28.1019	10
FALSE	IsMasterProtein	MGG_03244T0	MGG_03244 | Magnaporthe oryzae 70-15 V-type proton ATPase subunit B (515 aa)	21.0117	11	13	11	1	514	56.735	5.47	2676860	MGG_03244; MGG_03244	4	cellular homeostasis;metabolic process;transport	cytoplasm;membrane	catalytic activity;nucleotide binding;transporter activity	Pf00006, Pf00306, Pf02874	High	0	27.8168	11
FALSE	IsMasterProtein	MGG_08087T0	MGG_08087 | Magnaporthe oryzae 70-15 V-type proton ATPase catalytic subunit A (609 aa)	16.6118	9	11	9	1	608	67.284	5.47	2678289	MGG_08087; MGG_08087	2	cellular homeostasis;metabolic process;transport	membrane	catalytic activity;nucleotide binding;transporter activity	Pf00006, Pf00306, Pf02874	High	0	27.4902	9
FALSE	IsMasterProtein	MGG_16230T0	MGG_16230 | Magnaporthe oryzae 70-15 succinyl-CoA ligase subunit beta (447 aa)	27.3543	10	12	10	1	446	48.38	5.96	12985251	MGG_16230; MGG_16230	1	metabolic process		catalytic activity;metal ion binding;nucleotide binding	Pf00549, Pf08442, Pf13549	High	0	27.0574	10
FALSE	IsMasterProtein	MGG_04830T0	MGG_04830 | Magnaporthe oryzae 70-15 vacuolar protein sorting-associated protein 26B-B (318 aa)	20.8202	8	11	8	1	317	36.909	7.14	2678057	MGG_04830; MGG_04830	2	transport			Pf03643	High	0	26.6608	8
FALSE	IsMasterProtein	MGG_12805T0	MGG_12805 | Magnaporthe oryzae 70-15 tryptophan synthase (718 aa)	13.6681	10	11	10	1	717	76.807	6.37	5050176	MGG_12805; MGG_12805	4	metabolic process		catalytic activity	Pf00290, Pf00291	High	0	26.5317	10
FALSE	IsMasterProtein	MGG_01084T0	MGG_01084 | Magnaporthe oryzae 70-15 glyceraldehyde-3-phosphate dehydrogenase (337 aa)	29.4643	8	10	8	1	336	35.909	6.92	2674248	MGG_01084; MGG_01084	5	metabolic process		catalytic activity;nucleotide binding	Pf00044, Pf02800	High	0	26.4558	8
FALSE	IsMasterProtein	MGG_11165T0	MGG_11165 | Magnaporthe oryzae 70-15 hypothetical protein (1024 aa)	10.1662	11	12	11	1	1023	112.958	4.65	5051137	MGG_11165; MGG_11165	2	transport	nucleus	protein binding;transporter activity	Pf03810	High	0	25.8448	11
FALSE	IsMasterProtein	MGG_05673T0	MGG_05673 | Magnaporthe oryzae 70-15 40S ribosomal protein S3 (263 aa)	42.3664	10	12	10	1	262	28.574	8.95	2675978	MGG_05673; MGG_05673	1	metabolic process	ribosome	RNA binding;structural molecule activity	Pf00189, Pf07650	High	0	25.3035	10
FALSE	IsMasterProtein	MGG_07928T0	MGG_07928 | Magnaporthe oryzae 70-15 ubiquitin-40S ribosomal protein S27a (155 aa)	34.4156	6	10	6	1	154	17.725	9.77	2683855	MGG_07928; MGG_07928	3	metabolic process	ribosome	protein binding;structural molecule activity	Pf00240, Pf01599, Pf11976, Pf13881, Pf14560	High	0	25.1548	6
FALSE	IsMasterProtein	MGG_06011T0	MGG_06011 | Magnaporthe oryzae 70-15 S-(hydroxymethyl)glutathione dehydrogenase (382 aa)	22.5722	9	11	9	1	381	40.406	6.89	2683964	MGG_06011; MGG_06011	3	metabolic process		catalytic activity;metal ion binding	Pf00107, Pf08240	High	0	24.9317	9
FALSE	IsMasterProtein	MGG_01995T0	MGG_01995 | Magnaporthe oryzae 70-15 isocitrate dehydrogenase subunit 1 (387 aa)	23.3161	9	11	9	1	386	42.018	8.94	2681114	MGG_01995; MGG_01995	1	metabolic process	mitochondrion	catalytic activity;metal ion binding;nucleotide binding	Pf00180	High	0	24.8721	9
FALSE	IsMasterProtein	MGG_06459T0	MGG_06459 | Magnaporthe oryzae 70-15 hsp98-like protein (927 aa)	12.527	10	10	10	1	926	102.797	5.96	2684614	MGG_06459; MGG_06459	4	metabolic process		catalytic activity;nucleotide binding	Pf00004, Pf06309, Pf07724, Pf07728, Pf09304, Pf10431, Pf13191, Pf13401	High	0	24.7573	10
FALSE	IsMasterProtein	MGG_05949T0	MGG_05949 | Magnaporthe oryzae 70-15 acyl-CoA dehydrogenase (514 aa)	17.9337	9	11	9	1	513	57.649	7.59	2684026	MGG_05949; MGG_05949	3	metabolic process		catalytic activity;metal ion binding;nucleotide binding	Pf00173, Pf00441, Pf02770	High	0	24.5141	9
FALSE	IsMasterProtein	MGG_16149T0	MGG_16149 | Magnaporthe oryzae 70-15 ADP,ATP carrier protein (316 aa)	23.8095	9	10	9	1	315	34.067	9.79	12984461	MGG_16149; MGG_16149	1	transport	membrane	transporter activity	Pf00153	High	0	24.4651	9
FALSE	IsMasterProtein	MGG_06658T0	MGG_06658 | Magnaporthe oryzae 70-15 40S ribosomal protein S5 (215 aa)	27.5701	8	11	8	1	214	23.795	9.19	2684831	MGG_06658; MGG_06658	1	metabolic process	ribosome	RNA binding;structural molecule activity	Pf00177	High	0	24.3914	8
FALSE	IsMasterProtein	MGG_03185T0	MGG_03185 | Magnaporthe oryzae 70-15 ATP synthase subunit beta (515 aa)	15.7588	7	9	7	1	514	55.022	5.59	2676558	MGG_03185; MGG_03185	4	metabolic process;transport	mitochondrion	catalytic activity;nucleotide binding;transporter activity	Pf00006, Pf00306, Pf02874	High	0	24.3167	7
FALSE	IsMasterProtein	MGG_01014T0	MGG_01014 | Magnaporthe oryzae 70-15 C-1-tetrahydrofolate synthase (1075 aa)	11.3594	11	11	11	1	1074	114.854	8.1	2674667	MGG_01014; MGG_01014	5	metabolic process		catalytic activity;nucleotide binding	Pf00763, Pf01268, Pf02882	High	0	23.3922	11
FALSE	IsMasterProtein	MGG_02524T0	MGG_02524 | Magnaporthe oryzae 70-15 vacuolar protein sorting-associated protein 29 (203 aa)	32.6733	7	9	7	1	202	22.201	5.02	2681621	MGG_02524; MGG_02524	1	transport		catalytic activity	Pf00149, Pf12850	High	0	23.3841	7
FALSE	IsMasterProtein	MGG_00175T0	MGG_00175 | Magnaporthe oryzae 70-15 6-phosphogluconate dehydrogenase (493 aa)	24.5935	9	10	9	1	492	54.232	6.47	2674491	MGG_00175; MGG_00175	5	metabolic process;response to stimulus	mitochondrion	catalytic activity;nucleotide binding	Pf00393, Pf03446	High	0	23.1446	9
FALSE	IsMasterProtein	MGG_09235T0	MGG_09235 | Magnaporthe oryzae 70-15 DnaJ domain-containing protein (541 aa)	15.7407	9	10	9	1	540	58.019	5.39	2680237	MGG_09235; MGG_09235	1			protein binding	Pf00226, Pf12752, Pf14308	High	0	22.6501	9
FALSE	IsMasterProtein	MGG_05238T0	MGG_05238 | Magnaporthe oryzae 70-15 40S ribosomal protein S14 (151 aa)	54.6667	7	8	7	1	150	16.06	10.67	2675440	MGG_05238; MGG_05238	3	metabolic process	ribosome	structural molecule activity	Pf00411	High	0	22.6251	7
FALSE	IsMasterProtein	MGG_01712T0	MGG_01712 | Magnaporthe oryzae 70-15 isocitrate dehydrogenase subunit 2 (386 aa)	20	7	8	7	1	385	41.348	7.83	2679352	MGG_01712; MGG_01712	2	metabolic process	mitochondrion	catalytic activity;metal ion binding;nucleotide binding	Pf00180	High	0	22.5953	7
FALSE	IsMasterProtein	MGG_10607T0	MGG_10607 | Magnaporthe oryzae 70-15 enolase (439 aa)	19.863	8	9	8	1	438	47.077	5.33	2682254	MGG_10607; MGG_10607	1	metabolic process;regulation of biological process	cytoplasm;mitochondrion;vacuole	catalytic activity;metal ion binding	Pf00113, Pf03952	High	0	22.5111	8
FALSE	IsMasterProtein	MGG_06496T0	MGG_06496 | Magnaporthe oryzae 70-15 hypothetical protein (1257 aa)	8.0414	10	10	10	1	1256	137.575	7.4	2684651	MGG_06496; MGG_06496	4			RNA binding	Pf00013, Pf13014	High	0	22.4992	10
FALSE	IsMasterProtein	MGG_15774T0	MGG_15774 | Magnaporthe oryzae 70-15 ketol-acid reductoisomerase (401 aa)	20.5	9	10	9	1	400	44.695	8.16	12985420	MGG_15774; MGG_15774	2	metabolic process		catalytic activity	Pf01450, Pf07991	High	0	22.455	9
FALSE	IsMasterProtein	MGG_00444T0	MGG_00444 | Magnaporthe oryzae 70-15 hypothetical protein (282 aa)	34.8754	7	10	7	1	281	29.738	6.25	2674615	MGG_00444; MGG_00444	5			nucleotide binding	Pf00076, Pf14259	High	0	21.5345	7
FALSE	IsMasterProtein	MGG_04085T0	MGG_04085 | Magnaporthe oryzae 70-15 hypothetical protein (695 aa)	12.9683	9	9	9	1	694	78.822	5.05	2677677	MGG_04085; MGG_04085	6	metabolic process;response to stimulus		catalytic activity;nucleotide binding	Pf00004, Pf01583, Pf05496, Pf07728, Pf13191, Pf13207	High	0	21.2944	9
FALSE	IsMasterProtein	MGG_01607T0	MGG_01607 | Magnaporthe oryzae 70-15 calnexin (578 aa)	12.825	8	9	8	1	577	63.815	5.14	2679308	MGG_01607; MGG_01607	2	metabolic process	endoplasmic reticulum	metal ion binding;protein binding	Pf00262	High	0	21.1576	8
FALSE	IsMasterProtein	MGG_15100T0	MGG_15100 | Magnaporthe oryzae 70-15 polyketide synthase (3002 aa)	3.39887	10	10	10	1	3001	327.635	6.01	12986751	MGG_15100; MGG_15100	2	metabolic process		catalytic activity	Pf00106, Pf00108, Pf00109, Pf00550, Pf00668, Pf00698, Pf02801, Pf08241, Pf08242, Pf08659, Pf12847, Pf13489, Pf13649, Pf13847, Pf14765	High	0	20.7609	10
FALSE	IsMasterProtein	MGG_11480T0	MGG_11480 | Magnaporthe oryzae 70-15 succinyl-CoA:3-ketoacid-coenzyme A transferase subunit A (527 aa)	16.3498	7	8	7	1	526	55.94	8.59	5050640	MGG_11480; MGG_11480	5	metabolic process	mitochondrion	catalytic activity	Pf01144	High	0	20.3507	7
FALSE	IsMasterProtein	MGG_16711T0	MGG_16711 | Magnaporthe oryzae 70-15 hypothetical protein (1103 aa)	8.62069	9	9	9	1	1102	121.316	4.77	12984189	MGG_16711; MGG_16711	3	transport	nucleus	protein binding	Pf02985, Pf12755, Pf13513, Pf13646	High	0	20.2685	9
FALSE	IsMasterProtein	MGG_02476T0	MGG_02476 | Magnaporthe oryzae 70-15 hypothetical protein (2190 aa)	5.02513	10	10	10	1	2189	244.382	5.74	2681573	MGG_02476; MGG_02476	1				Pf04054, Pf12842	High	0	20.1368	10
FALSE	IsMasterProtein	MGG_04829T0	MGG_04829 | Magnaporthe oryzae 70-15 60S ribosomal protein L9-A (195 aa)	30.4124	6	9	6	1	194	21.771	9.41	2678056	MGG_04829; MGG_04829	2	metabolic process	ribosome	RNA binding;structural molecule activity	Pf00347	High	0	20.1147	6
FALSE	IsMasterProtein	MGG_03511T0	MGG_03511 | Magnaporthe oryzae 70-15 coatomer alpha subunit (1221 aa)	8.36066	10	10	10	1	1220	135.982	6.83	2676608	MGG_03511; MGG_03511	4	transport	cytoplasm;Golgi;membrane	protein binding;structural molecule activity	Pf00400, Pf04053, Pf06957	High	0	19.9085	10
FALSE	IsMasterProtein	MGG_04462T0	MGG_04462 | Magnaporthe oryzae 70-15 chaperone dnaJ 2 (418 aa)	14.8681	6	7	6	1	417	45.262	6.38	2678160	MGG_04462; MGG_04462	1	metabolic process;response to stimulus		metal ion binding;nucleotide binding;protein binding	Pf00226, Pf00684, Pf01556	High	0	19.8429	6
FALSE	IsMasterProtein	MGG_07033T0	MGG_07033 | Magnaporthe oryzae 70-15 ATP-dependent RNA helicase DED1 (672 aa)	13.5618	8	9	7	1	671	70.65	8.59	2683047	MGG_07033; MGG_07033	2	metabolic process	cytoplasm	catalytic activity;nucleotide binding;RNA binding	Pf00270, Pf00271, Pf13307	High	0	19.6393	8
FALSE	IsMasterProtein	MGG_08162T0	MGG_08162 | Magnaporthe oryzae 70-15 elongation factor Tu (444 aa)	16.93	9	9	9	1	443	48.842	7.36	2678366	MGG_08162; MGG_08162	2	metabolic process		catalytic activity;nucleotide binding;RNA binding	Pf00009, Pf03143, Pf03144	High	0	19.4473	9
FALSE	IsMasterProtein	MGG_01566T0	MGG_01566 | Magnaporthe oryzae 70-15 homoisocitrate dehydrogenase (361 aa)	30.8333	9	9	9	1	360	38.146	5.81	2679512	MGG_01566; MGG_01566	2	metabolic process	mitochondrion	catalytic activity;metal ion binding;nucleotide binding	Pf00180	High	0	19.2604	9
FALSE	IsMasterProtein	MGG_00488T0	MGG_00488 | Magnaporthe oryzae 70-15 hypothetical protein (256 aa)	24.7059	6	7	6	1	255	27.576	10.13	2674308	MGG_00488; MGG_00488	5				Pf09769	High	0	18.7969	6
FALSE	IsMasterProtein	MGG_12336T0	MGG_12336 | Magnaporthe oryzae 70-15 pattern formation protein EMB30 (1639 aa)	4.09035	6	7	6	1	1638	180.083	5.41	5050934	MGG_12336; MGG_12336	2	regulation of biological process			Pf01369, Pf12783	High	0	18.4145	6
FALSE	IsMasterProtein	MGG_12925T0	MGG_12925 | Magnaporthe oryzae 70-15 26S protease regulatory subunit 6A (465 aa)	16.8103	7	8	7	1	464	51.747	5.12	5048856	MGG_12925; MGG_12925	3	metabolic process	cytoplasm	catalytic activity;nucleotide binding	Pf00004, Pf01078, Pf07726, Pf07728	High	0	18.3791	7
FALSE	IsMasterProtein	MGG_11754T0	MGG_11754 | Magnaporthe oryzae 70-15 SMDR1 (721 aa)	10.6944	6	8	6	1	720	79.54	8.16	5049543	MGG_11754; MGG_11754	1	metabolic process;transport		catalytic activity;nucleotide binding;transporter activity	Pf00005, Pf10292, Pf13558	High	0	18.3519	6
FALSE	IsMasterProtein	MGG_04719T0	MGG_04719 | Magnaporthe oryzae 70-15 guanine nucleotide-binding protein subunit beta-like protein (317 aa)	23.7342	8	8	8	1	316	34.978	7.21	2677887	MGG_04719; MGG_04719	1			protein binding	Pf00400	High	0	18.2614	8
FALSE	IsMasterProtein	MGG_01790T0	MGG_01790 | Magnaporthe oryzae 70-15 acyl-CoA desaturase (476 aa)	10.1053	5	6	5	1	475	53.487	9.22	2679094	MGG_01790; MGG_01790	2	metabolic process	endoplasmic reticulum;membrane	catalytic activity;metal ion binding	Pf00173, Pf00487	High	0	18.2248	5
FALSE	IsMasterProtein	MGG_04994T0	MGG_04994 | Magnaporthe oryzae 70-15 plasma membrane H+-ATPase (1031 aa)	9.51456	8	8	8	1	1030	113.001	5.43	2675641	MGG_04994; MGG_04994	3	metabolic process;transport	membrane	catalytic activity;metal ion binding;nucleotide binding;transporter activity	Pf00122, Pf00690, Pf00702, Pf12710, Pf13246	High	0	18.1854	8
FALSE	IsMasterProtein	MGG_02418T0	MGG_02418 | Magnaporthe oryzae 70-15 vesicular-fusion protein SEC18 (836 aa)	7.66467	6	7	6	1	835	90.648	6.58	2681515	MGG_02418; MGG_02418	1	metabolic process		catalytic activity;nucleotide binding	Pf00004, Pf01078, Pf02359, Pf02933, Pf05729, Pf06068, Pf07728, Pf13191, Pf13207	High	0	17.7688	6
FALSE	IsMasterProtein	MGG_04856T0	MGG_04856 | Magnaporthe oryzae 70-15 protein transporter SEC61 subunit alpha (477 aa)	11.7647	6	8	6	1	476	52.324	8.09	2675284	MGG_04856; MGG_04856	3	transport	membrane	transporter activity	Pf00344, Pf10559	High	0	17.7133	6
FALSE	IsMasterProtein	MGG_08012T0	MGG_08012 | Magnaporthe oryzae 70-15 UDP-glucose 4-epimerase (370 aa)	25.7453	8	8	8	1	369	40.589	6.3	2678278	MGG_08012; MGG_08012	2	metabolic process		catalytic activity	Pf00106, Pf01073, Pf01370, Pf02719, Pf04321, Pf07993, Pf08659, Pf13460, Pf13950	High	0	17.6548	8
FALSE	IsMasterProtein	MGG_02432T0	MGG_02432 | Magnaporthe oryzae 70-15 leucyl-tRNA synthetase (1126 aa)	7.2	7	7	7	1	1125	126.922	6.58	2681529	MGG_02432; MGG_02432	1	metabolic process;regulation of biological process	cytoplasm	catalytic activity;nucleotide binding	Pf00133, Pf01406, Pf08264, Pf09334	High	0	17.1934	7
FALSE	IsMasterProtein	MGG_12574T0	MGG_12574 | Magnaporthe oryzae 70-15 aspartyl-tRNA synthetase (578 aa)	8.14558	5	7	5	1	577	63.543	6.06	5050454	MGG_12574; MGG_12574	7	metabolic process	cytoplasm;nucleus	catalytic activity;nucleotide binding;RNA binding	Pf00152, Pf01336	High	0	17.1918	5
FALSE	IsMasterProtein	MGG_06868T0	MGG_06868 | Magnaporthe oryzae 70-15 acetolactate synthase catalytic subunit (683 aa)	11.5836	8	9	8	1	682	73.971	8.79	2685041	MGG_06868; MGG_06868	1	metabolic process		catalytic activity;metal ion binding;nucleotide binding	Pf00205, Pf02775, Pf02776	High	0	16.8521	8
FALSE	IsMasterProtein	MGG_04191T0	MGG_04191 | Magnaporthe oryzae 70-15 hsp70-like protein (670 aa)	9.86547	5	6	5	1	669	72.561	6.21	2677398	MGG_04191; MGG_04191	6	cell organization and biogenesis;metabolic process;transport	mitochondrion	nucleotide binding;protein binding	Pf00012, Pf06723	High	0	16.272	5
FALSE	IsMasterProtein	MGG_10504T0	MGG_10504 | Magnaporthe oryzae 70-15 coatomer beta' subunit (856 aa)	10.1754	7	8	7	1	855	95.364	4.81	2682116	MGG_10504; MGG_10504	1	transport		protein binding;structural molecule activity	Pf00400, Pf04053	High	0	15.9608	7
FALSE	IsMasterProtein	MGG_05719T0	MGG_05719 | Magnaporthe oryzae 70-15 heat shock protein 30 (241 aa)	30.8333	6	7	6	1	240	27.1	6.44	2675905	MGG_05719; MGG_05719	1	response to stimulus			Pf00011	High	0	15.8841	6
FALSE	IsMasterProtein	MGG_00383T0	MGG_00383 | Magnaporthe oryzae 70-15 S-adenosylmethionine synthase (395 aa)	14.2132	6	7	6	1	394	42.827	6.01	2674392	MGG_00383; MGG_00383	5	metabolic process		catalytic activity;metal ion binding;nucleotide binding	Pf00438, Pf02772, Pf02773	High	0	15.8472	6
FALSE	IsMasterProtein	MGG_07626T0	MGG_07626 | Magnaporthe oryzae 70-15 cytochrome P450 monooxygenase (513 aa)	12.5	7	7	7	1	512	57.421	8.56	2683546	MGG_07626; MGG_07626	3	metabolic process	membrane	catalytic activity;metal ion binding	Pf00067	High	0	15.7416	7
FALSE	IsMasterProtein	MGG_11889T0	MGG_11889 | Magnaporthe oryzae 70-15 T-complex protein 1 subunit epsilon (551 aa)	11.8182	7	7	6	1	550	59.742	5.44	5049679	MGG_11889; MGG_11889	1	metabolic process	cytoplasm	nucleotide binding;protein binding	Pf00118, Pf12183	High	0	15.6437	7
FALSE	IsMasterProtein	MGG_08122T0	MGG_08122 | Magnaporthe oryzae 70-15 DNA replication licensing factor mcm2 (874 aa)	7.67468	6	6	6	1	873	97.025	5.48	2678404	MGG_08122; MGG_08122	2	cell organization and biogenesis;metabolic process;response to stimulus	cytoplasm;nucleus	catalytic activity;DNA binding;nucleotide binding	Pf00493, Pf01078, Pf07728, Pf12619, Pf14551	High	0	15.5469	6
FALSE	IsMasterProtein	MGG_00567T0	MGG_00567 | Magnaporthe oryzae 70-15 hypothetical protein (1618 aa)	4.01979	7	7	7	1	1617	185.251	4.98	2674951	MGG_00567; MGG_00567	5	metabolic process		protein binding	Pf13414	High	0	15.47	7
FALSE	IsMasterProtein	MGG_03252T0	MGG_03252 | Magnaporthe oryzae 70-15 E3 ubiquitin-protein ligase ptr1 + RNA transporter 1 (4070 aa)	1.94151	7	7	7	1	4069	451.81	5.17	2676408	MGG_03252; MGG_03252	4	metabolic process		catalytic activity	Pf00632, Pf06012, Pf06025, Pf14377	High	0	15.3409	7
FALSE	IsMasterProtein	MGG_04118T0	MGG_04118 | Magnaporthe oryzae 70-15 fatty acid synthase beta subunit dehydratase (2121 aa)	3.39623	7	7	7	1	2120	235.706	6.35	2677608	MGG_04118; MGG_04118	6	metabolic process	cytoplasm;cytosol;mitochondrion	catalytic activity	Pf00698, Pf01575, Pf03060, Pf08354, Pf13452	High	0	15.235	7
FALSE	IsMasterProtein	MGG_16201T0	MGG_16201 | Magnaporthe oryzae 70-15 hypothetical protein (150 aa)	31.5436	5	6	4	1	149	16.986	4.27	12985220	MGG_16201; MGG_16201	1			metal ion binding	Pf00036, Pf08726, Pf13202, Pf13405, Pf13499, Pf13833, Pf14658	High	0	15.2256	5
FALSE	IsMasterProtein	MGG_02487T0	MGG_02487 | Magnaporthe oryzae 70-15 plasma membrane calcium-transporting ATPase 3 (1448 aa)	5.18314	6	7	6	1	1447	157.28	7.85	2681584	MGG_02487; MGG_02487	1	metabolic process;transport	membrane	catalytic activity;metal ion binding;nucleotide binding;transporter activity	Pf00122, Pf00689, Pf00702, Pf03137, Pf12710, Pf13246	High	0	15.1654	6
FALSE	IsMasterProtein	MGG_04710T0	MGG_04710 | Magnaporthe oryzae 70-15 translational activator GCN1 (2679 aa)	2.72591	7	7	7	1	2678	289.908	6.1	2677909	MGG_04710; MGG_04710	1				Pf12074, Pf13513, Pf13646	High	0	15.0219	7
FALSE	IsMasterProtein	MGG_06919T0	MGG_06919 | Magnaporthe oryzae 70-15 40S ribosomal protein S3aE (257 aa)	17.1875	6	6	6	1	256	29.257	10.04	2685092	MGG_06919; MGG_06919	1	metabolic process	cytoplasm;ribosome	structural molecule activity	Pf01015	High	0	14.9759	6
FALSE	IsMasterProtein	MGG_05223T0	MGG_05223 | Magnaporthe oryzae 70-15 3-isopropylmalate dehydrogenase (367 aa)	16.9399	6	6	6	1	366	38.575	5.58	2675488	MGG_05223; MGG_05223	3	metabolic process	cytoplasm	catalytic activity;metal ion binding;nucleotide binding	Pf00180	High	0	14.9454	6
FALSE	IsMasterProtein	MGG_08646T0	MGG_08646 | Magnaporthe oryzae 70-15 DNA replication licensing factor mcm5 (721 aa)	8.61111	6	6	6	1	720	80.429	7.34	2678892	MGG_08646; MGG_08646	1	cell organization and biogenesis;metabolic process;regulation of biological process;response to stimulus	cytoplasm;nucleus	catalytic activity;DNA binding;nucleotide binding	Pf00493, Pf07728, Pf14551	High	0	14.724	6
FALSE	IsMasterProtein	MGG_04885T0	MGG_04885 | Magnaporthe oryzae 70-15 ATP-dependent RNA helicase fal-1 (402 aa)	9.22693	6	6	3	1	401	45.523	6.1	2675387	MGG_04885; MGG_04885	3	metabolic process	nucleus	catalytic activity;nucleotide binding;RNA binding	Pf00270, Pf00271	High	0	14.5817	6
FALSE	IsMasterProtein	MGG_03236T0	MGG_03236 | Magnaporthe oryzae 70-15 40S ribosomal protein S6-B (240 aa)	26.3598	6	6	6	1	239	27.286	10.56	2676746	MGG_03236; MGG_03236	4	metabolic process	ribosome	structural molecule activity	Pf01092	High	0	14.5247	6
FALSE	IsMasterProtein	MGG_06639T0	MGG_06639 | Magnaporthe oryzae 70-15 T-complex protein 1 subunit gamma (542 aa)	12.7542	7	7	7	1	541	59.399	6.27	2684812	MGG_06639; MGG_06639	1	metabolic process	cytoplasm	nucleotide binding;protein binding	Pf00118	High	0	14.5227	7
FALSE	IsMasterProtein	MGG_11547T0	MGG_11547 | Magnaporthe oryzae 70-15 hypothetical protein (751 aa)	8.4	6	7	6	1	750	82.515	6.3	5050704	MGG_11547; MGG_11547	5	metabolic process;regulation of biological process	cytosol;ribosome	catalytic activity;nucleotide binding	Pf00005, Pf01926, Pf12848, Pf13207, Pf13304	High	0	14.4789	6
FALSE	IsMasterProtein	MGG_06860T0	MGG_06860 | Magnaporthe oryzae 70-15 coatomer subunit beta (959 aa)	7.09812	6	6	6	1	958	106.148	5.74	2685033	MGG_06860; MGG_06860	1	transport	cytoplasm;Golgi;membrane	structural molecule activity	Pf01602, Pf07718, Pf13646, Pf14806	High	0	14.3538	6
FALSE	IsMasterProtein	MGG_09007T0	MGG_09007 | Magnaporthe oryzae 70-15 hypothetical protein (340 aa)	16.2242	6	6	6	1	339	35.65	8.82	2680130	MGG_09007; MGG_09007	7	metabolic process		catalytic activity;metal ion binding	Pf00107, Pf08240, Pf13602	High	0	14.2986	6
FALSE	IsMasterProtein	MGG_05936T0	MGG_05936 | Magnaporthe oryzae 70-15 hypothetical protein (441 aa)	15.4545	5	5	5	1	440	48.486	6.62	2684039	MGG_05936; MGG_05936	3	metabolic process		catalytic activity	Pf00132, Pf00483, Pf12804	High	0	14.2668	5
FALSE	IsMasterProtein	MGG_10569T0	MGG_10569 | Magnaporthe oryzae 70-15 pyruvate dehydrogenase E1 component subunit beta (384 aa)	12.0104	4	6	4	1	383	41.663	7.03	2682182	MGG_10569; MGG_10569	7	metabolic process	mitochondrion	catalytic activity	Pf02779, Pf02780	High	0	14.2153	4
FALSE	IsMasterProtein	MGG_06936T0	MGG_06936 | Magnaporthe oryzae 70-15 elongation factor 1-gamma (413 aa)	17.4757	7	7	7	1	412	47.185	6.04	2685109	MGG_06936; MGG_06936	1	metabolic process		protein binding;RNA binding	Pf00043, Pf00647, Pf13409, Pf13410, Pf13417, Pf14497	High	0	14.1811	7
FALSE	IsMasterProtein	MGG_08897T0	MGG_08897 | Magnaporthe oryzae 70-15 asparaginyl-tRNA synthetase (587 aa)	11.0922	5	6	5	1	586	66.013	6.14	2679883	MGG_08897; MGG_08897	2	metabolic process	cytoplasm	catalytic activity;nucleotide binding	Pf00152	High	0	14.1718	5
FALSE	IsMasterProtein	MGG_03154T0	MGG_03154 | Magnaporthe oryzae 70-15 hypothetical protein (621 aa)	10.4839	6	6	6	1	620	67.295	9.26	2676740	MGG_03154; MGG_03154	4	metabolic process		catalytic activity	Pf00481	High	0	14.1468	6
FALSE	IsMasterProtein	MGG_04696T0	MGG_04696 | Magnaporthe oryzae 70-15 60S ribosomal protein L10a (218 aa)	16.5899	4	5	4	1	217	23.988	9.89	2678194	MGG_04696; MGG_04696	2	metabolic process	ribosome	RNA binding;structural molecule activity	Pf00687	High	0	14.0891	4
FALSE	IsMasterProtein	MGG_07915T0	MGG_07915 | Magnaporthe oryzae 70-15 hypothetical protein (515 aa)	13.2296	6	6	6	1	514	56.888	8.92	2683842	MGG_07915; MGG_07915	3	metabolic process	nucleus		Pf01798, Pf08060, Pf08156	High	0	14.0484	6
FALSE	IsMasterProtein	MGG_03039T0	MGG_03039 | Magnaporthe oryzae 70-15 hsp70-like protein (766 aa)	7.18954	6	6	6	1	765	83.209	8.29	2682592	MGG_03039; MGG_03039	7			nucleotide binding	Pf00012, Pf13866	High	0	13.9564	6
FALSE	IsMasterProtein	MGG_02378T0	MGG_02378 | Magnaporthe oryzae 70-15 glutamate decarboxylase (518 aa)	11.6054	6	6	6	1	517	58.068	6.2	2681475	MGG_02378; MGG_02378	1	metabolic process		catalytic activity	Pf00282	High	0	13.9144	6
FALSE	IsMasterProtein	MGG_05671T0	MGG_05671 | Magnaporthe oryzae 70-15 protein phosphatase PP2A regulatory subunit A (624 aa)	7.86517	5	6	5	1	623	69.116	5.02	2676002	MGG_05671; MGG_05671	1				Pf13646	High	0	13.7753	5
FALSE	IsMasterProtein	MGG_06088T0	MGG_06088 | Magnaporthe oryzae 70-15 hypothetical protein (296 aa)	11.1864	3	5	3	1	295	33.714	6.54	2684221	MGG_06088; MGG_06088	3	metabolic process		catalytic activity	Pf04828	High	0	13.6475	3
FALSE	IsMasterProtein	MGG_05059T0	MGG_05059 | Magnaporthe oryzae 70-15 scytalone dehydratase (173 aa)	33.7209	6	6	6	1	172	20.237	6.3	2675492	MGG_05059; MGG_05059	3	metabolic process		catalytic activity	Pf02982, Pf13577	High	0	13.6433	6
FALSE	IsMasterProtein	MGG_00330T0	MGG_00330 | Magnaporthe oryzae 70-15 26S protease subunit rpt4 (392 aa)	17.3913	6	6	5	1	391	43.898	6.19	2675031	MGG_00330; MGG_00330	5	metabolic process;regulation of biological process;response to stimulus	cytoplasm	catalytic activity;nucleotide binding;protein binding;RNA binding	Pf00004, Pf00158, Pf00910, Pf01057, Pf01078, Pf05496, Pf06068, Pf07724, Pf07726, Pf07728, Pf13191, Pf13401, Pf14532	High	0	13.6373	6
FALSE	IsMasterProtein	MGG_06320T0	MGG_06320 | Magnaporthe oryzae 70-15 STE/STE20/PAKA protein kinase (870 aa)	7.13464	6	6	6	1	869	95.303	9.09	2684475	MGG_06320; MGG_06320	4	metabolic process		catalytic activity;nucleotide binding;protein binding	Pf00069, Pf00169, Pf00786, Pf07714, Pf14531, Pf15413	High	0	13.5978	6
FALSE	IsMasterProtein	MGG_06719T0	MGG_06719 | Magnaporthe oryzae 70-15 ATP-citrate synthase subunit 1 (666 aa)	10.8271	6	6	6	1	665	72.395	8.31	2684892	MGG_06719; MGG_06719	1	metabolic process		catalytic activity	Pf00285, Pf00549, Pf02629	High	0	13.4588	6
FALSE	IsMasterProtein	MGG_03680T0	MGG_03680 | Magnaporthe oryzae 70-15 40S ribosomal protein S11 (162 aa)	30.4348	5	6	5	1	161	18.433	10.62	2677011	MGG_03680; MGG_03680	4	metabolic process	ribosome	structural molecule activity	Pf00366	High	0	13.3985	5
FALSE	IsMasterProtein	MGG_13806T0	MGG_13806 | Magnaporthe oryzae 70-15 14-3-3 family protein (279 aa)	22.6619	6	6	4	1	278	30.765	5.05	5049025	MGG_13806; MGG_13806	1	cell differentiation;cell growth;cell organization and biogenesis;metabolic process;regulation of biological process;response to stimulus	nucleus	DNA binding;protein binding	Pf00244	High	0	13.3867	6
FALSE	IsMasterProtein	MGG_18003T0	MGG_18003 | Magnaporthe oryzae 70-15 ATP synthase subunit D (174 aa)	23.6994	4	5	4	1	173	19.362	8.78	12984903	MGG_18003; MGG_18003	7	cell organization and biogenesis;metabolic process;transport		catalytic activity;transporter activity	Pf05873	High	0	13.3763	4
FALSE	IsMasterProtein	MGG_09287T0	MGG_09287 | Magnaporthe oryzae 70-15 oligosaccharyltransferase alpha subunit (485 aa)	13.843	6	6	6	1	484	54.463	9.28	2680211	MGG_09287; MGG_09287	1	metabolic process	endoplasmic reticulum;membrane	catalytic activity	Pf04597	High	0	13.3022	6
FALSE	IsMasterProtein	MGG_08063T0	MGG_08063 | Magnaporthe oryzae 70-15 pyruvate kinase (529 aa)	10.0379	6	6	6	1	528	58.008	6.57	2678267	MGG_08063; MGG_08063	2	metabolic process		catalytic activity;metal ion binding	Pf00224, Pf02887, Pf03328	High	0	13.2924	6
FALSE	IsMasterProtein	MGG_08590T0	MGG_08590 | Magnaporthe oryzae 70-15 nucleoporin NIC96 (1120 aa)	4.11081	4	5	4	1	1119	121.43	6.06	2678810	MGG_08590; MGG_08590	4	transport			Pf04097, Pf13634	High	0	13.2263	4
FALSE	IsMasterProtein	MGG_05991T0	MGG_05991 | Magnaporthe oryzae 70-15 26S proteasome regulatory subunit rpn2 (1193 aa)	5.7047	6	6	6	1	1192	129.16	5.15	2683984	MGG_05991; MGG_05991	3	regulation of biological process	proteasome	enzyme regulator activity	Pf01851, Pf11838, Pf13513, Pf13646	High	0	13.2144	6
FALSE	IsMasterProtein	MGG_07307T0	MGG_07307 | Magnaporthe oryzae 70-15 NADH-cytochrome b5 reductase 2 (309 aa)	12.6623	3	5	3	1	308	33.71	9.48	2683203	MGG_07307; MGG_07307	2	metabolic process		catalytic activity	Pf00175, Pf00970, Pf08030	High	0	13.1828	3
FALSE	IsMasterProtein	MGG_02952T0	MGG_02952 | Magnaporthe oryzae 70-15 40S ribosomal protein S9 (192 aa)	26.178	6	6	6	1	191	21.909	10.32	2682505	MGG_02952; MGG_02952	7	metabolic process	ribosome	RNA binding;structural molecule activity	Pf00163, Pf01479	High	0	13.144	6
FALSE	IsMasterProtein	MGG_03152T0	MGG_03152 | Magnaporthe oryzae 70-15 ATP synthase subunit 5 (229 aa)	24.1228	5	5	5	1	228	23.877	9.41	2676738	MGG_03152; MGG_03152	4	metabolic process;transport	membrane	catalytic activity;transporter activity	Pf00213	High	0	13.1261	5
FALSE	IsMasterProtein	MGG_09293T0	MGG_09293 | Magnaporthe oryzae 70-15 DNA replication licensing factor mcm4 (1030 aa)	7.09427	6	6	6	1	1029	112.754	6.58	2680171	MGG_09293; MGG_09293	1	cell organization and biogenesis;metabolic process;response to stimulus	cytoplasm	catalytic activity;DNA binding;nucleotide binding	Pf00493, Pf03276, Pf07728, Pf14551, Pf15402	High	0	13.0362	6
FALSE	IsMasterProtein	MGG_01013T0	MGG_01013 | Magnaporthe oryzae 70-15 eukaryotic translation initiation factor 3 39 kDa subunit (342 aa)	14.6628	4	6	4	1	341	38.168	6.48	2674740	MGG_01013; MGG_01013	5	cell organization and biogenesis;metabolic process;regulation of biological process	cytoplasm	protein binding;RNA binding	Pf00400	High	0	12.8894	4
FALSE	IsMasterProtein	MGG_00923T0	MGG_00923 | Magnaporthe oryzae 70-15 serine hydroxymethyltransferase (483 aa)	10.166	5	6	5	1	482	53.124	7.61	2674480	MGG_00923; MGG_00923	5	metabolic process		catalytic activity	Pf00155, Pf00464	High	0	12.8747	5
FALSE	IsMasterProtein	MGG_03375T0	MGG_03375 | Magnaporthe oryzae 70-15 isotrichodermin C-15 hydroxylase (525 aa)	10.3053	6	6	6	1	524	58.561	7.5	2676894	MGG_03375; MGG_03375	4	metabolic process		catalytic activity;metal ion binding	Pf00067	High	0	12.8646	6
FALSE	IsMasterProtein	MGG_06962T0	MGG_06962 | Magnaporthe oryzae 70-15 GTP-binding protein ypt1 (203 aa)	20.297	4	6	3	1	202	22.448	5.44	2685135	MGG_06962; MGG_06962	1	regulation of biological process;response to stimulus;transport		catalytic activity;nucleotide binding	Pf00025, Pf00071, Pf01926, Pf08477	High	0	12.7929	4
FALSE	IsMasterProtein	MGG_08829T0	MGG_08829 | Magnaporthe oryzae 70-15 transcriptional repressor rco-1 (608 aa)	8.40198	5	5	5	1	607	65.716	6.87	2679815	MGG_08829; MGG_08829	2			protein binding	Pf00400, Pf08581	High	0	12.5631	5
FALSE	IsMasterProtein	MGG_07176T0	MGG_07176 | Magnaporthe oryzae 70-15 GTP-binding protein rhoA (194 aa)	22.7979	4	4	4	1	193	21.816	6.98	2683159	MGG_07176; MGG_07176	2	regulation of biological process;response to stimulus	membrane	nucleotide binding	Pf00009, Pf00071, Pf08477	High	0	12.5553	4
FALSE	IsMasterProtein	MGG_01326T0	MGG_01326 | Magnaporthe oryzae 70-15 NIMA-interacting protein TinC (760 aa)	7.37813	6	6	6	1	759	85.221	5.07	2679538	MGG_01326; MGG_01326	2				Pf07217	High	0	12.4735	6
FALSE	IsMasterProtein	MGG_06650T0	MGG_06650 | Magnaporthe oryzae 70-15 tubulin alpha-B chain (451 aa)	12.6667	6	6	5	1	450	50.036	5.1	2684823	MGG_06650; MGG_06650	1	cell organization and biogenesis;metabolic process		catalytic activity;nucleotide binding;structural molecule activity	Pf00091, Pf03953	High	0	12.4429	6
FALSE	IsMasterProtein	MGG_11141T0	MGG_11141 | Magnaporthe oryzae 70-15 lon protease like protein (1120 aa)	6.07685	6	6	6	1	1119	122.277	5.76	5051117	MGG_11141; MGG_11141	2	cell organization and biogenesis;metabolic process;regulation of biological process;response to stimulus	mitochondrion;organelle lumen	catalytic activity;DNA binding;nucleotide binding	Pf00004, Pf01695, Pf02190, Pf05362, Pf07724, Pf07728, Pf08298, Pf13401, Pf13541	High	0	12.3937	6
FALSE	IsMasterProtein	MGG_09195T0	MGG_09195 | Magnaporthe oryzae 70-15 rRNA 2'-O-methyltransferase fibrillarin (322 aa)	10.2804	3	5	3	1	321	33.765	9.92	2680291	MGG_09195; MGG_09195	1	metabolic process		catalytic activity;RNA binding	Pf01269, Pf08704, Pf13847	High	0	12.2629	3
FALSE	IsMasterProtein	MGG_04438T0	MGG_04438 | Magnaporthe oryzae 70-15 ADP-ribosylation factor (184 aa)	21.8579	4	5	4	1	183	20.931	6.8	2677835	MGG_04438; MGG_04438	2	cell communication;metabolic process;regulation of biological process;response to stimulus;transport	cytoplasm;nucleus	nucleotide binding;signal transducer activity	Pf00025, Pf00071, Pf00503, Pf01926, Pf04670, Pf08477, Pf09439	High	0	12.2151	4
FALSE	IsMasterProtein	MGG_00535T0	MGG_00535 | Magnaporthe oryzae 70-15 hypothetical protein (612 aa)	8.51064	5	5	5	1	611	69.634	5.63	2674652	MGG_00535; MGG_00535	5	metabolic process		catalytic activity;nucleotide binding		High	0	12.162	5
FALSE	IsMasterProtein	MGG_07008T0	MGG_07008 | Magnaporthe oryzae 70-15 nucleolar protein nop-58 (600 aa)	8.68114	5	5	5	1	599	65.14	8.84	2685181	MGG_07008; MGG_07008	1	metabolic process	nucleus	RNA binding	Pf01798, Pf08060, Pf08156	High	0	12.1408	5
FALSE	IsMasterProtein	MGG_02806T0	MGG_02806 | Magnaporthe oryzae 70-15 ATP-dependent RNA helicase SUB2 (437 aa)	12.844	6	6	6	1	436	49.132	5.8	2682359	MGG_02806; MGG_02806	7	metabolic process;transport	nucleus;spliceosomal complex	catalytic activity;nucleotide binding;RNA binding	Pf00270, Pf00271	High	0	12.1264	6
FALSE	IsMasterProtein	MGG_07971T0	MGG_07971 | Magnaporthe oryzae 70-15 calcium-transporting ATPase 1 (1287 aa)	3.88802	5	6	5	1	1286	140.365	6.44	2683898	MGG_07971; MGG_07971	3	metabolic process;transport	membrane	catalytic activity;metal ion binding;nucleotide binding;transporter activity	Pf00122, Pf00689, Pf00690, Pf00702, Pf08282, Pf12710, Pf13246	High	0	12.1084	5
FALSE	IsMasterProtein	MGG_16248T0	MGG_16248 | Magnaporthe oryzae 70-15 30S ribosomal protein S5 (266 aa)	15.0943	4	5	4	1	265	28.781	10.4	12985269	MGG_16248; MGG_16248	1	metabolic process	ribosome	RNA binding;structural molecule activity	Pf00333, Pf03719	High	0	12.043	4
FALSE	IsMasterProtein	MGG_09208T0	MGG_09208 | Magnaporthe oryzae 70-15 transportin-2 (942 aa)	5.3135	5	5	5	1	941	105.261	4.83	2680293	MGG_09208; MGG_09208	1	transport	nucleus	protein binding;transporter activity	Pf03810, Pf13513, Pf13646	High	0	11.9235	5
FALSE	IsMasterProtein	MGG_17222T0	MGG_17222 | Magnaporthe oryzae 70-15 hypothetical protein (263 aa)	20.9924	5	5	5	1	262	29.364	7.2	12986520	MGG_17222; MGG_17222	4				Pf13409, Pf14497	High	0	11.8919	5
FALSE	IsMasterProtein	MGG_07048T0	MGG_07048 | Magnaporthe oryzae 70-15 60S ribosomal protein L5 (303 aa)	10.9272	3	5	3	1	302	34.484	8.1	2682933	MGG_07048; MGG_07048	2	metabolic process	ribosome	RNA binding;structural molecule activity	Pf00861, Pf14204	High	0	11.8393	3
FALSE	IsMasterProtein	MGG_09239T0	MGG_09239 | Magnaporthe oryzae 70-15 squalene synthase (466 aa)	6.02151	3	5	3	1	465	53.603	5.69	2680179	MGG_09239; MGG_09239	1	metabolic process	endoplasmic reticulum;membrane	catalytic activity	Pf00494	High	0	11.8262	3
FALSE	IsMasterProtein	MGG_08359T0	MGG_08359 | Magnaporthe oryzae 70-15 flavonol synthase (372 aa)	9.43396	4	5	4	1	371	41.954	6.33	2678499	MGG_08359; MGG_08359	2	metabolic process		catalytic activity;metal ion binding	Pf03171, Pf14226	High	0	11.8097	4
FALSE	IsMasterProtein	MGG_01256T0	MGG_01256 | Magnaporthe oryzae 70-15 phosphoribosylaminoimidazole carboxylase (606 aa)	10.0826	5	5	5	1	605	65.692	6.84	2679488	MGG_01256; MGG_01256	2	metabolic process	cytoplasm	catalytic activity;metal ion binding;nucleotide binding	Pf00731, Pf02222, Pf07478, Pf13535	High	0	11.7367	5
FALSE	IsMasterProtein	MGG_02914T0	MGG_02914 | Magnaporthe oryzae 70-15 2-deoxy-D-gluconate 3-dehydrogenase (261 aa)	11.5385	3	5	3	1	260	27.398	7.12	2682467	MGG_02914; MGG_02914	7	metabolic process		catalytic activity	Pf00106, Pf13561	High	0	11.7056	3
FALSE	IsMasterProtein	MGG_04489T0	MGG_04489 | Magnaporthe oryzae 70-15 non-histone chromosomal protein 6 (102 aa)	16.8317	2	3	2	1	101	11.302	9.55	2678075	MGG_04489; MGG_04489	1	cell organization and biogenesis;metabolic process	nucleus	DNA binding;protein binding	Pf00505, Pf09011	High	0	11.6687	2
FALSE	IsMasterProtein	MGG_02370T0	MGG_02370 | Magnaporthe oryzae 70-15 mitochondrial phosphate carrier protein (310 aa)	18.7702	5	5	5	1	309	32.481	9.47	2681467	MGG_02370; MGG_02370	1	transport	membrane;mitochondrion	transporter activity	Pf00153	High	0	11.5758	5
FALSE	IsMasterProtein	MGG_04337T0	MGG_04337 | Magnaporthe oryzae 70-15 catalase-peroxidase 1 (751 aa)	7.33333	5	5	5	1	750	82.808	6.21	2677580	MGG_04337; MGG_04337	6	metabolic process;response to stimulus	cytoplasm	antioxidant activity;catalytic activity;metal ion binding	Pf00141	High	0	11.5217	5
FALSE	IsMasterProtein	MGG_07120T0	MGG_07120 | Magnaporthe oryzae 70-15 26S proteasome regulatory subunit rpn-1 (898 aa)	5.90858	5	5	5	1	897	99.581	5.01	2683242	MGG_07120; MGG_07120	2	regulation of biological process	proteasome	enzyme regulator activity	Pf01851, Pf13646	High	0	11.5048	5
FALSE	IsMasterProtein	MGG_06189T0	MGG_06189 | Magnaporthe oryzae 70-15 hypothetical protein (391 aa)	12.8205	5	5	5	1	390	40.615	5.9	2684301	MGG_06189; MGG_06189	3		membrane;mitochondrion			High	0	11.4821	5
FALSE	IsMasterProtein	MGG_07130T0	MGG_07130 | Magnaporthe oryzae 70-15 proteasome component PUP2 (246 aa)	30.2041	5	5	5	1	245	26.877	4.86	2683252	MGG_07130; MGG_07130	2	metabolic process	cytoplasm;nucleus;proteasome	catalytic activity	Pf00227, Pf10584	High	0	11.3701	5
FALSE	IsMasterProtein	MGG_02634T0	MGG_02634 | Magnaporthe oryzae 70-15 coatomer subunit gamma (918 aa)	5.67067	5	5	5	1	917	101.183	5.4	2682833	MGG_02634; MGG_02634	7	transport	cytoplasm;Golgi;membrane	structural molecule activity	Pf01602, Pf08752	High	0	11.3227	5
FALSE	IsMasterProtein	MGG_09761T0	MGG_09761 | Magnaporthe oryzae 70-15 hypothetical protein (96 aa)	42.1053	3	4	3	1	95	10.116	9.03	2680760	MGG_09761; MGG_09761	4					High	0	11.293	3
FALSE	IsMasterProtein	MGG_01135T0	MGG_01135 | Magnaporthe oryzae 70-15 cytochrome c oxidase polypeptide IV (187 aa)	32.7957	5	5	5	1	186	20.629	6.95	2674221	MGG_01135; MGG_01135	5	transport		catalytic activity;transporter activity	Pf01215	High	0	11.2585	5
FALSE	IsMasterProtein	MGG_03958T0	MGG_03958 | Magnaporthe oryzae 70-15 RuvB-like helicase 1 (460 aa)	12.854	6	6	6	1	459	49.895	6.4	2677341	MGG_03958; MGG_03958	6	metabolic process;response to stimulus		catalytic activity;nucleotide binding	Pf00004, Pf05496, Pf06068, Pf06414, Pf07726, Pf13481	High	0	11.2578	6
FALSE	IsMasterProtein	MGG_00859T0	MGG_00859 | Magnaporthe oryzae 70-15 ariadne-1 (523 aa)	9.38697	5	5	5	1	522	59.986	5.35	2674954	MGG_00859; MGG_00859	5	metabolic process		catalytic activity;metal ion binding;protein binding	Pf01485	High	0	11.2163	5
FALSE	IsMasterProtein	MGG_06139T0	MGG_06139 | Magnaporthe oryzae 70-15 squalene monooxygenase (535 aa)	6.36704	4	5	4	1	534	58.612	7.47	2684259	MGG_06139; MGG_06139	3	metabolic process		catalytic activity;nucleotide binding	Pf08491	High	0	11.1765	4
FALSE	IsMasterProtein	MGG_04556T0	MGG_04556 | Magnaporthe oryzae 70-15 alcohol dehydrogenase 1 (340 aa)	15.0442	4	4	4	1	339	35.621	6.61	2677919	MGG_04556; MGG_04556	1	cell differentiation;metabolic process		catalytic activity;metal ion binding	Pf00107, Pf00208, Pf08240	High	0	11.0737	4
FALSE	IsMasterProtein	MGG_08190T0	MGG_08190 | Magnaporthe oryzae 70-15 60S ribosomal protein L4-A (372 aa)	16.1725	5	5	5	1	371	39.891	10.89	2678306	MGG_08190; MGG_08190	2	metabolic process	ribosome	structural molecule activity	Pf00573, Pf14374	High	0	11.0252	5
FALSE	IsMasterProtein	MGG_09916T0	MGG_09916 | Magnaporthe oryzae 70-15 ATP synthase subunit gamma (303 aa)	17.2185	4	4	4	1	302	32.739	8.75	2680886	MGG_09916; MGG_09916	1	metabolic process;transport	mitochondrion	catalytic activity;transporter activity	Pf00231	High	0	11.0197	4
FALSE	IsMasterProtein	MGG_06135T0	MGG_06135 | Magnaporthe oryzae 70-15 GTP-binding protein ypt2 (207 aa)	14.0777	3	5	2	1	206	22.718	7.03	2684263	MGG_06135; MGG_06135	3	regulation of biological process;response to stimulus;transport		nucleotide binding	Pf00009, Pf00025, Pf00071, Pf04670, Pf08477	High	0	10.991	3
FALSE	IsMasterProtein	MGG_00860T0	MGG_00860 | Magnaporthe oryzae 70-15 AhpC/TSA family protein (185 aa)	29.3478	4	4	4	1	184	19.666	8.46	2674787	MGG_00860; MGG_00860	5	metabolic process		antioxidant activity;catalytic activity	Pf00578, Pf08534	High	0	10.9891	4
FALSE	IsMasterProtein	MGG_06924T0	MGG_06924 | Magnaporthe oryzae 70-15 nucleosome assembly protein (405 aa)	11.1386	5	5	5	1	404	45.824	4.49	2685097	MGG_06924; MGG_06924	1	cell organization and biogenesis	nucleus		Pf00956	High	0	10.8529	5
FALSE	IsMasterProtein	MGG_05046T0	MGG_05046 | Magnaporthe oryzae 70-15 adenine phosphoribosyltransferase (1173 aa)	3.41297	4	5	4	1	1172	126.882	7.2	2675590	MGG_05046; MGG_05046	3	metabolic process	cytoplasm	catalytic activity;nucleotide binding	Pf00156, Pf01565, Pf04275, Pf14681	High	0	10.8342	4
FALSE	IsMasterProtein	MGG_07209T0	MGG_07209 | Magnaporthe oryzae 70-15 signal sequence receptor alpha chain (268 aa)	13.8577	4	4	4	1	267	28.521	6.81	2683097	MGG_07209; MGG_07209	2		endoplasmic reticulum;membrane			High	0	10.82	4
FALSE	IsMasterProtein	MGG_04404T0	MGG_04404 | Magnaporthe oryzae 70-15 pisatin demethylase (519 aa)	9.26641	4	5	4	1	518	57.679	8.06	2677876	MGG_04404; MGG_04404	1	metabolic process		catalytic activity;metal ion binding	Pf00067	High	0	10.8179	4
FALSE	IsMasterProtein	MGG_11279T0	MGG_11279 | Magnaporthe oryzae 70-15 synaptojanin-1 (705 aa)	7.24432	5	5	5	1	704	79.513	9.33	5051248	MGG_11279; MGG_11279	2	metabolic process;regulation of biological process;response to stimulus;transport	membrane;mitochondrion	catalytic activity	Pf02383	High	0	10.7844	5
FALSE	IsMasterProtein	MGG_11278T0	MGG_11278 | Magnaporthe oryzae 70-15 mitochondrion protein (698 aa)	10.4735	5	5	5	1	697	75.97	6.79	5051247	MGG_11278; MGG_11278	2		membrane;mitochondrion		Pf09731	High	0	10.7644	5
FALSE	IsMasterProtein	MGG_04444T0	MGG_04444 | Magnaporthe oryzae 70-15 60S ribosomal protein L6-B (203 aa)	16.3366	3	4	3	1	202	22.472	10.15	2677964	MGG_04444; MGG_04444	2	metabolic process	ribosome	structural molecule activity	Pf01159	High	0	10.7029	3
FALSE	IsMasterProtein	MGG_01092T0	MGG_01092 | Magnaporthe oryzae 70-15 homocitrate synthase (486 aa)	9.27835	5	5	5	1	485	52.672	6.01	2674289	MGG_01092; MGG_01092	5	metabolic process	mitochondrion;nucleus	catalytic activity	Pf00682	High	0	10.6804	5
FALSE	IsMasterProtein	MGG_16213T0	MGG_16213 | Magnaporthe oryzae 70-15 hypothetical protein (1591 aa)	3.39623	5	5	5	1	1590	180.011	6.96	12985232	MGG_16213; MGG_16213	1	cell growth;cell organization and biogenesis;cellular component movement;metabolic process;transport	cytoplasm;membrane	catalytic activity;motor activity;nucleotide binding;protein binding	Pf00063, Pf00612, Pf00769, Pf01576, Pf01843, Pf02736, Pf04012, Pf04111, Pf05557, Pf06818, Pf07888, Pf12128, Pf12718, Pf14662	High	0	10.5897	5
FALSE	IsMasterProtein	MGG_03211T0	MGG_03211 | Magnaporthe oryzae 70-15 26S proteasome non-ATPase regulatory subunit 11 (424 aa)	12.5296	5	5	5	1	423	47.395	6.33	2676755	MGG_03211; MGG_03211	4		proteasome	protein binding	Pf01399	High	0	10.5367	5
FALSE	IsMasterProtein	MGG_06362T0	MGG_06362 | Magnaporthe oryzae 70-15 small COPII coat GTPase (190 aa)	23.2804	4	6	4	1	189	21.5	6.42	2684517	MGG_06362; MGG_06362	4	metabolic process;regulation of biological process;response to stimulus;transport	endoplasmic reticulum;Golgi;membrane	catalytic activity;nucleotide binding;signal transducer activity	Pf00025, Pf00071, Pf00503, Pf01926, Pf08477, Pf09439	High	0	10.4043	4
FALSE	IsMasterProtein	MGG_01362T0	MGG_01362 | Magnaporthe oryzae 70-15 CMGC/CDK/CDC2 protein kinase (321 aa)	16.5625	5	5	5	1	320	36.314	6.87	2679140	MGG_01362; MGG_01362	2	metabolic process		catalytic activity;nucleotide binding	Pf00069, Pf07714, Pf14531	High	0	10.3999	5
FALSE	IsMasterProtein	MGG_02098T0	MGG_02098 | Magnaporthe oryzae 70-15 3-ketosteroid-delta-1-dehydrogenase (573 aa)	9.44056	5	5	5	1	572	62.191	6.86	2681189	MGG_02098; MGG_02098	1	metabolic process		catalytic activity	Pf00890	High	0	10.3411	5
FALSE	IsMasterProtein	MGG_07289T0	MGG_07289 | Magnaporthe oryzae 70-15 glycogen synthase (709 aa)	6.9209	5	5	5	1	708	80.212	6.62	2683185	MGG_07289; MGG_07289	2	metabolic process	cytoplasm;mitochondrion	catalytic activity	Pf05693	High	0	10.341	5
FALSE	IsMasterProtein	MGG_04432T0	MGG_04432 | Magnaporthe oryzae 70-15 cytochrome P450 51 (527 aa)	9.12548	5	5	5	1	526	59.348	7.72	2678219	MGG_04432; MGG_04432	2	metabolic process	endoplasmic reticulum	catalytic activity;metal ion binding	Pf00067	High	0	10.3271	5
FALSE	IsMasterProtein	MGG_11412T0	MGG_11412 | Magnaporthe oryzae 70-15 tubulin alpha chain (455 aa)	7.92952	4	4	3	1	454	50.359	5.11	5051363	MGG_11412; MGG_11412	2	cell organization and biogenesis;metabolic process	cytoplasm;cytoskeleton	catalytic activity;nucleotide binding;structural molecule activity	Pf00091, Pf03953	High	0	10.3129	4
FALSE	IsMasterProtein	MGG_04143T0	MGG_04143 | Magnaporthe oryzae 70-15 Ras-like protein Rab-6A (210 aa)	13.3971	3	5	2	1	209	23.436	7.93	2677653	MGG_04143; MGG_04143	6	regulation of biological process;response to stimulus;transport	cytoplasm;nucleus	nucleotide binding	Pf00025, Pf00071, Pf04670, Pf08477	High	0	10.309	3
FALSE	IsMasterProtein	MGG_10320T0	MGG_10320 | Magnaporthe oryzae 70-15 methylcrotonoyl-CoA carboxylase subunit alpha (761 aa)	6.97368	4	5	4	1	760	82.543	6.25	2681895	MGG_10320; MGG_10320	7	metabolic process		catalytic activity;metal ion binding;nucleotide binding	Pf00289, Pf00364, Pf02785, Pf02786, Pf13535, Pf15632	High	0	10.3008	4
FALSE	IsMasterProtein	MGG_04550T0	MGG_04550 | Magnaporthe oryzae 70-15 calcium-translocating P-type ATPase (997 aa)	4.91968	4	4	4	1	996	108.131	5.41	2677772	MGG_04550; MGG_04550	1	metabolic process;transport	membrane	catalytic activity;metal ion binding;nucleotide binding;transporter activity	Pf00122, Pf00689, Pf00690, Pf00702, Pf08282, Pf12710, Pf13246, Pf13419	High	0	10.219	4
FALSE	IsMasterProtein	MGG_01185T0	MGG_01185 | Magnaporthe oryzae 70-15 GTP-binding protein ypt5 (222 aa)	18.0995	4	4	4	1	221	23.99	8.54	2679786	MGG_01185; MGG_01185	2	regulation of biological process;response to stimulus;transport	cytoplasm;nucleus	catalytic activity;nucleotide binding	Pf00009, Pf00025, Pf00071, Pf04670, Pf08477	High	0	10.1516	4
FALSE	IsMasterProtein	MGG_04476T0	MGG_04476 | Magnaporthe oryzae 70-15 FK506-binding protein 4 (486 aa)	8.45361	4	4	4	1	485	52.236	4.56	2677809	MGG_04476; MGG_04476	1	cell organization and biogenesis;metabolic process		catalytic activity	Pf00254	High	0	10.1402	4
FALSE	IsMasterProtein	MGG_08144T0	MGG_08144 | Magnaporthe oryzae 70-15 Ras-like protein Rab7 (206 aa)	23.4146	4	4	4	1	205	22.934	5.02	2678359	MGG_08144; MGG_08144	2	regulation of biological process;response to stimulus;transport	cytoplasm;nucleus	nucleotide binding	Pf00025, Pf00071, Pf01926, Pf04670, Pf08477	High	0	10.0863	4
FALSE	IsMasterProtein	MGG_10127T0	MGG_10127 | Magnaporthe oryzae 70-15 exportin-T (1028 aa)	5.06329	5	5	5	1	1027	114.746	5.16	2681738	MGG_10127; MGG_10127	2	metabolic process;transport	cytoplasm;nucleus	RNA binding	Pf08389	High	0	9.95976	5
FALSE	IsMasterProtein	MGG_08072T0	MGG_08072 | Magnaporthe oryzae 70-15 cholesterol oxidase (1480 aa)	2.77214	4	4	4	1	1479	163.066	7.46	2678439	MGG_08072; MGG_08072	2	metabolic process		catalytic activity;nucleotide binding	Pf00732, Pf05199	High	0	9.87778	4
FALSE	IsMasterProtein	MGG_09565T0	MGG_09565 | Magnaporthe oryzae 70-15 CMGC/MAPK/ERK protein kinase (357 aa)	10.3933	4	4	4	1	356	41.277	7.12	2680463	MGG_09565; MGG_09565	3	metabolic process;regulation of biological process;response to stimulus		catalytic activity;nucleotide binding;signal transducer activity	Pf00069, Pf07714	High	0	9.8708	4
FALSE	IsMasterProtein	MGG_10852T0	MGG_10852 | Magnaporthe oryzae 70-15 methionine synthase (379 aa)	7.67196	3	4	3	1	378	42.492	6.04	2676368	MGG_10852; MGG_10852	3	metabolic process		catalytic activity;metal ion binding	Pf01717	High	0	9.82165	3
FALSE	IsMasterProtein	MGG_11776T0	MGG_11776 | Magnaporthe oryzae 70-15 40S ribosomal protein S0 (288 aa)	7.31707	3	4	3	1	287	31.211	4.96	5049564	MGG_11776; MGG_11776	1	cell organization and biogenesis;metabolic process	cytoplasm;ribosome	structural molecule activity	Pf00318	High	0	9.63642	3
FALSE	IsMasterProtein	MGG_09470T0	MGG_09470 | Magnaporthe oryzae 70-15 myosin regulatory light chain cdc4 (151 aa)	27.3333	4	4	3	1	150	16.787	4.82	2680513	MGG_09470; MGG_09470	3			metal ion binding	Pf13499, Pf14658	High	0	9.62889	4
FALSE	IsMasterProtein	MGG_00365T0	MGG_00365 | Magnaporthe oryzae 70-15 guanine nucleotide-binding protein subunit alpha (354 aa)	12.1813	5	5	4	1	353	41.046	5.22	2674115	MGG_00365; MGG_00365	5	metabolic process;regulation of biological process;response to stimulus		catalytic activity;metal ion binding;nucleotide binding;protein binding;signal transducer activity	Pf00025, Pf00503	High	0	9.60686	5
FALSE	IsMasterProtein	MGG_04114T0	MGG_04114 | Magnaporthe oryzae 70-15 40S ribosomal protein S17 (149 aa)	14.1892	3	4	3	1	148	17.105	9.94	2677624	MGG_04114; MGG_04114	6	metabolic process	ribosome	structural molecule activity	Pf00833	High	0	9.53414	3
FALSE	IsMasterProtein	MGG_01581T0	MGG_01581 | Magnaporthe oryzae 70-15 26S protease regulatory subunit 7 (440 aa)	10.7062	4	4	4	1	439	49.045	6.3	2679295	MGG_01581; MGG_01581	2	metabolic process;regulation of biological process	cytoplasm	catalytic activity;nucleotide binding;protein binding	Pf00004, Pf00158, Pf07724, Pf07726, Pf07728, Pf13191, Pf13401, Pf14532	High	0	9.51852	4
FALSE	IsMasterProtein	MGG_07000T0	MGG_07000 | Magnaporthe oryzae 70-15 ribonucleoside-diphosphate reductase large subunit (910 aa)	3.9604	4	4	4	1	909	101.815	6.48	2685173	MGG_07000; MGG_07000	1	metabolic process		catalytic activity;nucleotide binding	Pf00317, Pf02867, Pf03477, Pf13597	High	0	9.47911	4
FALSE	IsMasterProtein	MGG_06761T0	MGG_06761 | Magnaporthe oryzae 70-15 hypothetical protein (537 aa)	6.90299	3	4	3	1	536	58.72	7.81	2684934	MGG_06761; MGG_06761	1	metabolic process		catalytic activity;nucleotide binding	Pf00070, Pf01266, Pf01494, Pf07992, Pf13450, Pf13738	High	0	9.47746	3
FALSE	IsMasterProtein	MGG_06609T0	MGG_06609 | Magnaporthe oryzae 70-15 acetyl-CoA hydrolase (527 aa)	7.98479	4	4	4	1	526	58.356	6.86	2684764	MGG_06609; MGG_06609	4	metabolic process	cytosol;mitochondrion	catalytic activity	Pf02550, Pf13336	High	0	9.42439	4
FALSE	IsMasterProtein	MGG_09952T0	MGG_09952 | Magnaporthe oryzae 70-15 GTP-binding nuclear protein GSP1/Ran (217 aa)	21.7593	4	4	4	1	216	24.21	6.93	2680922	MGG_09952; MGG_09952	1	metabolic process;regulation of biological process;response to stimulus;transport	cytoplasm;nucleus	catalytic activity;nucleotide binding	Pf00025, Pf00071, Pf04670, Pf08477	High	0	9.41198	4
FALSE	IsMasterProtein	MGG_01046T0	MGG_01046 | Magnaporthe oryzae 70-15 methionyl-tRNA synthetase (701 aa)	5.57143	4	4	4	1	700	77.681	6.55	2674746	MGG_01046; MGG_01046	5	metabolic process	cytoplasm	catalytic activity;nucleotide binding	Pf00133, Pf09334	High	0	9.41159	4
FALSE	IsMasterProtein	MGG_17513T0	MGG_17513 | Magnaporthe oryzae 70-15 delta-1-pyrroline-5-carboxylate dehydrogenase (601 aa)	8.66667	4	4	4	1	600	65.188	8.79	12985076	MGG_17513; MGG_17513	5	metabolic process		catalytic activity	Pf00171	High	0	9.39941	4
FALSE	IsMasterProtein	MGG_12127T0	MGG_12127 | Magnaporthe oryzae 70-15 YOP1 (171 aa)	20.5882	4	4	4	1	170	19.315	8.81	5049887	MGG_12127; MGG_12127	6		membrane		Pf03134	High	0	9.35154	4
FALSE	IsMasterProtein	MGG_02821T0	MGG_02821 | Magnaporthe oryzae 70-15 dolichyl-di-phosphooligosaccharide-protein glycotransferase (467 aa)	8.15451	3	4	3	1	466	51.644	7.2	2682374	MGG_02821; MGG_02821	7	metabolic process	endoplasmic reticulum;membrane	catalytic activity	Pf03345	High	0	9.30606	3
FALSE	IsMasterProtein	MGG_16204T0	MGG_16204 | Magnaporthe oryzae 70-15 60S ribosomal protein L12 (166 aa)	16.3636	2	3	2	1	165	17.707	9.41	12985223	MGG_16204; MGG_16204	1	metabolic process	ribosome	structural molecule activity	Pf00298, Pf03946	High	0	9.29213	2
FALSE	IsMasterProtein	MGG_11927T0	MGG_11927 | Magnaporthe oryzae 70-15 3-oxoacyl-[acyl-carrier-protein] reductase (298 aa)	13.8047	4	4	4	1	297	31.121	6.44	5049718	MGG_11927; MGG_11927	1	metabolic process		catalytic activity	Pf00106, Pf01370, Pf02719, Pf08659, Pf13561	High	0	9.28172	4
FALSE	IsMasterProtein	MGG_06668T0	MGG_06668 | Magnaporthe oryzae 70-15 hypothetical protein (259 aa)	15.8915	4	4	4	1	258	26.099	10.05	2684841	MGG_06668; MGG_06668	1			nucleotide binding	Pf00076, Pf13893, Pf14259	High	0	9.22676	4
FALSE	IsMasterProtein	MGG_01802T0	MGG_01802 | Magnaporthe oryzae 70-15 chitin synthase 1 (930 aa)	4.62863	3	4	3	1	929	104.108	7.88	2679381	MGG_01802; MGG_01802	2	metabolic process		catalytic activity	Pf01644, Pf03142, Pf08407, Pf13632, Pf13641	High	0	9.21542	3
FALSE	IsMasterProtein	MGG_06361T0	MGG_06361 | Magnaporthe oryzae 70-15 dynamin-A (803 aa)	5.61097	5	5	5	1	802	88.268	6.92	2684516	MGG_06361; MGG_06361	4	cell organization and biogenesis;metabolic process	membrane	catalytic activity;nucleotide binding;protein binding	Pf00350, Pf01031, Pf02212	High	0	9.17724	5
FALSE	IsMasterProtein	MGG_00449T0	MGG_00449 | Magnaporthe oryzae 70-15 eukaryotic peptide chain release factor GTP-binding subunit (732 aa)	5.60876	4	4	4	1	731	79.138	8.76	2674241	MGG_00449; MGG_00449	5	cell organization and biogenesis;metabolic process		catalytic activity;nucleotide binding;RNA binding	Pf00009, Pf03143, Pf03144	High	0	9.16895	4
FALSE	IsMasterProtein	MGG_10588T0	MGG_10588 | Magnaporthe oryzae 70-15 serine-threonine kinase receptor-associated protein (352 aa)	12.2507	4	4	4	1	351	38.414	6.47	2682201	MGG_10588; MGG_10588	7	metabolic process		catalytic activity;protein binding	Pf00400	High	0	9.16608	4
FALSE	IsMasterProtein	MGG_06376T0	MGG_06376 | Magnaporthe oryzae 70-15 pyrroline-5-carboxylate reductase (330 aa)	14.5897	4	4	4	1	329	33.993	8.19	2684531	MGG_06376; MGG_06376	4	metabolic process		catalytic activity	Pf03807, Pf14748	High	0	8.95147	4
FALSE	IsMasterProtein	MGG_08173T0	MGG_08173 | Magnaporthe oryzae 70-15 NADP-dependent malic enzyme (670 aa)	5.23169	4	4	4	1	669	74.204	7.4	2678409	MGG_08173; MGG_08173	2	metabolic process		catalytic activity;metal ion binding;nucleotide binding	Pf00390, Pf03949	High	0	8.86163	4
FALSE	IsMasterProtein	MGG_15895T0	MGG_15895 | Magnaporthe oryzae 70-15 cytochrome c oxidase polypeptide VI,variant2 (168 aa)	14.9701	2	3	2	1	167	18.423	5.63	12986693	MGG_15895; MGG_15895	2	metabolic process;transport	membrane	catalytic activity;transporter activity	Pf02284	High	0	8.84128	2
FALSE	IsMasterProtein	MGG_02953T0	MGG_02953 | Magnaporthe oryzae 70-15 60S ribosomal protein L21-B (161 aa)	20	4	4	4	1	160	18.22	10.73	2682506	MGG_02953; MGG_02953	7	metabolic process	ribosome	structural molecule activity	Pf01157	High	0	8.84029	4
FALSE	IsMasterProtein	MGG_01232T0	MGG_01232 | Magnaporthe oryzae 70-15 hypothetical protein (197 aa)	17.8571	3	3	3	1	196	21.048	10.46	2679434	MGG_01232; MGG_01232	2	metabolic process;transport		transporter activity	Pf04718	High	0	8.8275	3
FALSE	IsMasterProtein	MGG_14971T0	MGG_14971 | Magnaporthe oryzae 70-15 elongation factor 3 (1056 aa)	3.50711	4	4	4	1	1055	117.116	6.32	12987207	MGG_14971; MGG_14971	6	cell organization and biogenesis;metabolic process	ribosome	catalytic activity;nucleotide binding;RNA binding	Pf00005, Pf01926, Pf03193, Pf10662, Pf13304, Pf13476, Pf13558	High	0	8.76823	4
FALSE	IsMasterProtein	MGG_14666T0	MGG_14666 | Magnaporthe oryzae 70-15 protein transporter SEC13 (290 aa)	11.7647	3	4	3	1	289	31.896	6.21	5050789	MGG_14666; MGG_14666	5	transport	endoplasmic reticulum;membrane;nucleus	protein binding	Pf00400	High	0	8.71646	3
FALSE	IsMasterProtein	MGG_05342T0	MGG_05342 | Magnaporthe oryzae 70-15 ribonuclease Trv (319 aa)	11.9497	4	4	4	1	318	34.737	6.92	2676147	MGG_05342; MGG_05342	1	metabolic process		catalytic activity;RNA binding	Pf00445	High	0	8.70292	4
FALSE	IsMasterProtein	MGG_05449T0	MGG_05449 | Magnaporthe oryzae 70-15 60S ribosomal protein L16 (203 aa)	15.3465	3	4	3	1	202	23.028	10.43	2675933	MGG_05449; MGG_05449	1	metabolic process	ribosome	structural molecule activity	Pf00572	High	0	8.70117	3
FALSE	IsMasterProtein	MGG_06276T0	MGG_06276 | Magnaporthe oryzae 70-15 hypothetical protein (588 aa)	7.15503	4	4	4	1	587	65.772	9.01	2684431	MGG_06276; MGG_06276	4	metabolic process		catalytic activity;nucleotide binding	Pf00070, Pf07992	High	0	8.6802	4
FALSE	IsMasterProtein	MGG_03857T0	MGG_03857 | Magnaporthe oryzae 70-15 T-complex protein 1 subunit zeta (545 aa)	6.61765	4	4	4	1	544	59.179	6.87	2677298	MGG_03857; MGG_03857	6	metabolic process	cytoplasm	nucleotide binding;protein binding	Pf00118	High	0	8.66007	4
FALSE	IsMasterProtein	MGG_03441T0	MGG_03441 | Magnaporthe oryzae 70-15 trehalose-phosphatase (1021 aa)	4.31373	4	4	4	1	1020	113.208	6.13	2676473	MGG_03441; MGG_03441	4	metabolic process		catalytic activity	Pf00982, Pf02358	High	0	8.64419	4
FALSE	IsMasterProtein	MGG_09550T0	MGG_09550 | Magnaporthe oryzae 70-15 homoserine kinase (362 aa)	10.5263	4	4	4	1	361	38.863	6.38	2680448	MGG_09550; MGG_09550	3	metabolic process		catalytic activity;nucleotide binding	Pf08544	High	0	8.61753	4
FALSE	IsMasterProtein	MGG_08622T0	MGG_08622 | Magnaporthe oryzae 70-15 nucleoside diphosphate kinase (238 aa)	12.2363	3	4	3	1	237	25.875	9.28	2679051	MGG_08622; MGG_08622	1	metabolic process	cytosol;mitochondrion	catalytic activity;nucleotide binding	Pf00334	High	0	8.58275	3
FALSE	IsMasterProtein	MGG_03494T0	MGG_03494 | Magnaporthe oryzae 70-15 aminotransferase (461 aa)	8.69565	4	4	4	1	460	49.852	6.67	2676688	MGG_03494; MGG_03494	4	metabolic process		catalytic activity	Pf00202	High	0	8.57296	4
FALSE	IsMasterProtein	MGG_03600T0	MGG_03600 | Magnaporthe oryzae 70-15 mitochondrial-processing peptidase subunit beta (474 aa)	8.24524	4	4	4	1	473	52.275	5.99	2676683	MGG_03600; MGG_03600	4	metabolic process		catalytic activity;metal ion binding	Pf00675, Pf05193	High	0	8.49187	4
FALSE	IsMasterProtein	MGG_12892T0	MGG_12892 | Magnaporthe oryzae 70-15 40S ribosomal protein S16 (145 aa)	16.6667	3	4	3	1	144	16.134	10.2	2675377	MGG_12892; MGG_12892	3	metabolic process	ribosome	structural molecule activity	Pf00380	High	0	8.47849	3
FALSE	IsMasterProtein	MGG_00349T0	MGG_00349 | Magnaporthe oryzae 70-15 40S ribosomal protein S13 (152 aa)	19.8675	3	4	3	1	151	16.844	10.35	2675125	MGG_00349; MGG_00349	5	metabolic process	ribosome	structural molecule activity	Pf00312, Pf08069	High	0	8.4766	3
FALSE	IsMasterProtein	MGG_02711T0	MGG_02711 | Magnaporthe oryzae 70-15 hypothetical protein (159 aa)	18.3544	3	4	3	1	158	17.694	11.39	2682311	MGG_02711; MGG_02711	7				Pf01246	High	0	8.45762	3
FALSE	IsMasterProtein	MGG_01079T0	MGG_01079 | Magnaporthe oryzae 70-15 Ras-like protein Rab-11A (212 aa)	13.7441	3	4	3	1	211	23.353	5.91	2674096	MGG_01079; MGG_01079	5	regulation of biological process;response to stimulus;transport	cytoplasm;nucleus	nucleotide binding	Pf00025, Pf00071, Pf01926, Pf04670, Pf08477, Pf13401	High	0	8.44228	3
FALSE	IsMasterProtein	MGG_07961T0	MGG_07961 | Magnaporthe oryzae 70-15 hypothetical protein (140 aa)	29.4964	4	4	4	1	139	15.464	6.51	2683888	MGG_07961; MGG_07961	3	metabolic process		catalytic activity	Pf04828	High	0	8.41133	4
FALSE	IsMasterProtein	MGG_01819T0	MGG_01819 | Magnaporthe oryzae 70-15 glycogen phosphorylase (889 aa)	4.95495	4	4	4	1	888	100.629	6.05	2679638	MGG_01819; MGG_01819	2	metabolic process	cytoplasm	catalytic activity	Pf00343	High	0	8.39806	4
FALSE	IsMasterProtein	MGG_03554T0	MGG_03554 | Magnaporthe oryzae 70-15 60S ribosomal protein L36 (110 aa)	32.1101	3	3	3	1	109	12.081	11.74	2676429	MGG_03554; MGG_03554	4	metabolic process	ribosome	structural molecule activity	Pf01158	High	0	8.36992	3
FALSE	IsMasterProtein	MGG_06524T0	MGG_06524 | Magnaporthe oryzae 70-15 fructose-2,6-bisphosphatase (444 aa)	10.6095	4	4	4	1	443	50.698	6.1	2684679	MGG_06524; MGG_06524	4	metabolic process		catalytic activity;nucleotide binding	Pf00300, Pf01591, Pf13671	High	0	8.33953	4
FALSE	IsMasterProtein	MGG_01113T0	MGG_01113 | Magnaporthe oryzae 70-15 40S ribosomal protein S10-A (171 aa)	15.8824	2	3	2	1	170	19.129	9.77	2674131	MGG_01113; MGG_01113	5	metabolic process	cytosol;ribosome	structural molecule activity	Pf03501	High	0	8.26521	2
FALSE	IsMasterProtein	MGG_04995T0	MGG_04995 | Magnaporthe oryzae 70-15 U3 small nucleolar RNA-associated protein 10 (1797 aa)	2.22717	4	4	4	1	1796	198.227	6.09	2675640	MGG_04995; MGG_04995	3	metabolic process	mitochondrion;nucleus	RNA binding	Pf08146, Pf12397	High	0	8.25454	4
FALSE	IsMasterProtein	MGG_13253T0	MGG_13253 | Magnaporthe oryzae 70-15 hypothetical protein (663 aa)	5.58912	4	4	4	1	662	73.391	7.3	5049118	MGG_13253; MGG_13253	3	metabolic process		catalytic activity;nucleotide binding	Pf00732, Pf05199, Pf13450	High	0	8.24964	4
FALSE	IsMasterProtein	MGG_08911T0	MGG_08911 | Magnaporthe oryzae 70-15 hypothetical protein (1667 aa)	1.98079	3	4	3	1	1666	187.093	5.36	2679897	MGG_08911; MGG_08911	2				Pf11894	High	0	8.20868	3
FALSE	IsMasterProtein	MGG_00867T0	MGG_00867 | Magnaporthe oryzae 70-15 hypothetical protein (200 aa)	12.0603	2	3	2	1	199	21.803	4.87	2675097	MGG_00867; MGG_00867	5				Pf04603	High	0	8.16278	2
FALSE	IsMasterProtein	MGG_01303T0	MGG_01303 | Magnaporthe oryzae 70-15 3-keto-steroid reductase (499 aa)	7.02811	3	4	3	1	498	54.971	8.57	2679584	MGG_01303; MGG_01303	2					High	0	8.1428	3
FALSE	IsMasterProtein	MGG_02653T0	MGG_02653 | Magnaporthe oryzae 70-15 6-phosphofructokinase (782 aa)	4.35339	4	4	4	1	781	84.7	6.98	2682869	MGG_02653; MGG_02653	7	metabolic process	cytoplasm	catalytic activity;metal ion binding;nucleotide binding	Pf00365	High	0	8.13914	4
FALSE	IsMasterProtein	MGG_04976T0	MGG_04976 | Magnaporthe oryzae 70-15 ADP-ribosylation factor-like protein 1 (182 aa)	17.1271	3	3	3	1	181	19.865	4.83	2675731	MGG_04976; MGG_04976	3	cell organization and biogenesis;regulation of biological process;response to stimulus;transport	cytoplasm;cytosol;Golgi;nucleus	nucleotide binding;signal transducer activity	Pf00025, Pf00071, Pf00503, Pf01926, Pf04670, Pf08477, Pf09439	High	0	8.05571	3
FALSE	IsMasterProtein	MGG_06004T0	MGG_06004 | Magnaporthe oryzae 70-15 prohibitin-1 (276 aa)	12	3	3	3	1	275	30.199	9.28	2683971	MGG_06004; MGG_06004	3	metabolic process;regulation of biological process	membrane;mitochondrion		Pf01145	High	0	8.05087	3
FALSE	IsMasterProtein	MGG_00884T0	MGG_00884 | Magnaporthe oryzae 70-15 26S proteasome non-ATPase regulatory subunit 3 (558 aa)	5.9246	3	3	3	1	557	62.365	6.51	2674538	MGG_00884; MGG_00884	5	regulation of biological process	proteasome	enzyme regulator activity;protein binding	Pf01399, Pf08375	High	0	8.00611	3
FALSE	IsMasterProtein	MGG_03994T0	MGG_03994 | Magnaporthe oryzae 70-15 importin alpha re-exporter (958 aa)	2.82132	3	3	3	1	957	107.255	5.43	2677245	MGG_03994; MGG_03994	6	transport	nucleus	protein binding;transporter activity	Pf03378, Pf03810, Pf08506	High	0	7.95554	3
FALSE	IsMasterProtein	MGG_07268T0	MGG_07268 | Magnaporthe oryzae 70-15 isocitrate dehydrogenase (451 aa)	8.44444	4	4	4	1	450	50.691	8.68	2683014	MGG_07268; MGG_07268	2	metabolic process		catalytic activity;metal ion binding;nucleotide binding	Pf00180	High	0	7.92652	4
FALSE	IsMasterProtein	MGG_00978T0	MGG_00978 | Magnaporthe oryzae 70-15 hypothetical protein (346 aa)	10.1449	3	3	3	1	345	39.244	6.65	2675199	MGG_00978; MGG_00978	5	transport	membrane	protein binding	Pf05739	High	0	7.8783	3
FALSE	IsMasterProtein	MGG_09886T0	MGG_09886 | Magnaporthe oryzae 70-15 prohibitin-2 (304 aa)	9.57096	3	3	3	1	303	33.354	9.72	2680930	MGG_09886; MGG_09886	1	metabolic process;regulation of biological process	membrane;mitochondrion		Pf01145	High	0	7.8139	3
FALSE	IsMasterProtein	MGG_11862T0	MGG_11862 | Magnaporthe oryzae 70-15 ABC transporter ATP-binding protein ARB1 (637 aa)	5.03145	3	3	3	1	636	70.439	7.05	5049651	MGG_11862; MGG_11862	1	metabolic process;transport	cytoplasm;nucleus;ribosome	catalytic activity;nucleotide binding	Pf00005, Pf01926, Pf03193, Pf12848, Pf13238, Pf13304, Pf13476	High	0	7.80926	3
FALSE	IsMasterProtein	MGG_05247T0	MGG_05247 | Magnaporthe oryzae 70-15 NAD-specific glutamate dehydrogenase (1046 aa)	5.55024	5	5	5	1	1045	117	5.99	2675596	MGG_05247; MGG_05247	3	metabolic process	mitochondrion	catalytic activity	Pf00208, Pf05088	High	0	7.80115	5
FALSE	IsMasterProtein	MGG_08725T0	MGG_08725 | Magnaporthe oryzae 70-15 D-lactate dehydrogenase (350 aa)	14.3266	4	4	4	1	349	38.008	6.37	2678994	MGG_08725; MGG_08725	6	metabolic process		catalytic activity;nucleotide binding	Pf00389, Pf02826	High	0	7.77299	4
FALSE	IsMasterProtein	MGG_13526T0	MGG_13526 | Magnaporthe oryzae 70-15 RNP domain-containing protein (429 aa)	7.94393	3	3	3	1	428	45.312	6.9	5051674	MGG_13526; MGG_13526	4			nucleotide binding	Pf00076, Pf13893, Pf14259	High	0	7.69813	3
FALSE	IsMasterProtein	MGG_06065T0	MGG_06065 | Magnaporthe oryzae 70-15 hsp88-like protein (713 aa)	3.93258	3	3	3	1	712	79.009	5.12	2684244	MGG_06065; MGG_06065	3	cell organization and biogenesis		nucleotide binding	Pf00012, Pf02801, Pf06723	High	0	7.692	3
FALSE	IsMasterProtein	MGG_00592T0	MGG_00592 | Magnaporthe oryzae 70-15 cell wall glucanosyltransferase (368 aa)	8.71935	3	3	3	1	367	38.419	6.8	2674446	MGG_00592; MGG_00592	5	cell organization and biogenesis;metabolic process		catalytic activity	Pf00722	High	0	7.62984	3
FALSE	IsMasterProtein	MGG_03653T0	MGG_03653 | Magnaporthe oryzae 70-15 60S ribosomal protein L20 (175 aa)	18.9655	3	3	3	1	174	20.44	10.56	2676638	MGG_03653; MGG_03653	4	metabolic process	ribosome	structural molecule activity	Pf01775	High	0	7.54922	3
FALSE	IsMasterProtein	MGG_03578T0	MGG_03578 | Magnaporthe oryzae 70-15 histone H2B (138 aa)	13.8686	3	3	3	1	137	14.836	10.13	2676729	MGG_03578; MGG_03578	4	cell organization and biogenesis	chromosome;nucleus	DNA binding;protein binding	Pf00125	High	0	7.52771	3
FALSE	IsMasterProtein	MGG_08895T0	MGG_08895 | Magnaporthe oryzae 70-15 fructose-1,6-bisphosphatase (345 aa)	8.43023	3	3	3	1	344	37.644	6.14	2679881	MGG_08895; MGG_08895	2	metabolic process	cytosol	catalytic activity	Pf00316	High	0	7.52655	3
FALSE	IsMasterProtein	MGG_03173T0	MGG_03173 | Magnaporthe oryzae 70-15 RuvB-like helicase 2 (471 aa)	7.02128	3	3	3	1	470	51.181	5.99	2676834	MGG_03173; MGG_03173	4	metabolic process;response to stimulus		catalytic activity;nucleotide binding	Pf00004, Pf03796, Pf05496, Pf06068	High	0	7.51769	3
FALSE	IsMasterProtein	MGG_06131T0	MGG_06131 | Magnaporthe oryzae 70-15 hypothetical protein (325 aa)	13.8889	3	3	3	1	324	34.303	5.82	2684267	MGG_06131; MGG_06131	3	regulation of biological process		DNA binding		High	0	7.51294	3
FALSE	IsMasterProtein	MGG_04484T0	MGG_04484 | Magnaporthe oryzae 70-15 60S ribosomal protein L18 (185 aa)	13.0435	3	3	3	1	184	20.662	11.63	2678070	MGG_04484; MGG_04484	1	metabolic process	ribosome	structural molecule activity	Pf00828	High	0	7.50195	3
FALSE	IsMasterProtein	MGG_13782T0	MGG_13782 | Magnaporthe oryzae 70-15 60S ribosomal protein L19 (191 aa)	15.2632	3	3	3	1	190	22.068	11.18	5049002	MGG_13782; MGG_13782	1	metabolic process	ribosome	structural molecule activity	Pf01280	High	0	7.48503	3
FALSE	IsMasterProtein	MGG_08923T0	MGG_08923 | Magnaporthe oryzae 70-15 threonine synthase (550 aa)	6.73953	3	3	3	1	549	60.559	5.96	2679909	MGG_08923; MGG_08923	2	metabolic process		catalytic activity	Pf00291, Pf14821	High	0	7.47701	3
FALSE	IsMasterProtein	MGG_05451T0	MGG_05451 | Magnaporthe oryzae 70-15 1-acyl-sn-glycerol-3-phosphate acyltransferase 2 (433 aa)	6.01852	2	3	2	1	432	49.896	9.2	2675935	MGG_05451; MGG_05451	1	metabolic process		catalytic activity	Pf01553	High	0	7.47451	2
FALSE	IsMasterProtein	MGG_04219T0	MGG_04219 | Magnaporthe oryzae 70-15 mitochondrial import inner membrane translocase subunit tim-50 (527 aa)	6.84411	3	3	3	1	526	59.154	8.68	2677202	MGG_04219; MGG_04219	6	transport	membrane	protein binding	Pf03031	High	0	7.4688	3
FALSE	IsMasterProtein	MGG_08011T0	MGG_08011 | Magnaporthe oryzae 70-15 D-amino-acid oxidase (364 aa)	6.06061	2	3	2	1	363	39.617	5.71	2678277	MGG_08011; MGG_08011	2	metabolic process		catalytic activity;nucleotide binding	Pf01266, Pf13450	High	0	7.38469	2
FALSE	IsMasterProtein	MGG_03940T0	MGG_03940 | Magnaporthe oryzae 70-15 hypothetical protein (471 aa)	4.68085	2	3	2	1	470	52.624	5.99	2677113	MGG_03940; MGG_03940	6	metabolic process		catalytic activity	Pf00155	High	0	7.36116	2
FALSE	IsMasterProtein	MGG_06735T0	MGG_06735 | Magnaporthe oryzae 70-15 golgi membrane protein (762 aa)	3.28515	2	3	2	1	761	83.567	5.57	2684908	MGG_06735; MGG_06735	1	transport	membrane		Pf08172	High	0	7.2447	2
FALSE	IsMasterProtein	MGG_04683T0	MGG_04683 | Magnaporthe oryzae 70-15 15-hydroxyprostaglandin dehydrogenase (305 aa)	11.8421	3	3	3	1	304	33.698	6.55	2678130	MGG_04683; MGG_04683	1	metabolic process		catalytic activity	Pf00106, Pf08659, Pf13561	High	0	7.23189	3
FALSE	IsMasterProtein	MGG_01631T0	MGG_01631 | Magnaporthe oryzae 70-15 UTP-glucose-1-phosphate uridylyltransferase (530 aa)	10.586	4	4	4	1	529	58.739	6.81	2679105	MGG_01631; MGG_01631	2	metabolic process	cytoplasm	catalytic activity	Pf01704	High	0	7.20882	4
FALSE	IsMasterProtein	MGG_16901T0	MGG_16901 | Magnaporthe oryzae 70-15 ATP-dependent RNA helicase DBP2 (549 aa)	6.38686	3	3	2	1	548	59.101	9.16	12985738	MGG_16901; MGG_16901	3	metabolic process	cytoplasm;nucleus	catalytic activity;nucleotide binding;RNA binding	Pf00176, Pf00270, Pf00271	High	0	7.20272	3
FALSE	IsMasterProtein	MGG_06693T0	MGG_06693 | Magnaporthe oryzae 70-15 60S ribosomal protein L27-A (136 aa)	16.2963	3	3	3	1	135	15.726	10.54	2684866	MGG_06693; MGG_06693	1	metabolic process	ribosome	structural molecule activity	Pf01777	High	0	7.18179	3
FALSE	IsMasterProtein	MGG_06269T0	MGG_06269 | Magnaporthe oryzae 70-15 60S ribosomal protein L2 (255 aa)	9.84252	2	3	2	1	254	27.407	10.89	2684424	MGG_06269; MGG_06269	4	metabolic process	ribosome	structural molecule activity	Pf00181, Pf03947	High	0	7.17305	2
FALSE	IsMasterProtein	MGG_00451T0	MGG_00451 | Magnaporthe oryzae 70-15 hypothetical protein (320 aa)	10.6583	3	3	3	1	319	36.101	6.18	2674095	MGG_00451; MGG_00451	5					High	0	7.16432	3
FALSE	IsMasterProtein	MGG_02731T0	MGG_02731 | Magnaporthe oryzae 70-15 Ras-like protein ced-10 (200 aa)	12.0603	3	3	3	1	199	22.033	7.68	2682713	MGG_02731; MGG_02731	7	cell differentiation;regulation of biological process;reproduction;response to stimulus	membrane	nucleotide binding	Pf00025, Pf00071, Pf08477	High	0	7.15611	3
FALSE	IsMasterProtein	MGG_17001T0	MGG_17001 | Magnaporthe oryzae 70-15 actin-like protein 2 (399 aa)	7.53769	3	3	3	1	398	44.714	6.29	12986829	MGG_17001; MGG_17001	4	cell organization and biogenesis;metabolic process;regulation of biological process;transport	cytoskeleton;mitochondrion	catalytic activity;nucleotide binding	Pf00022	High	0	7.15406	3
FALSE	IsMasterProtein	MGG_04773T0	MGG_04773 | Magnaporthe oryzae 70-15 oligosaccharyl transferase STT3 subunit (751 aa)	4	3	3	3	1	750	83.625	8.59	2677899	MGG_04773; MGG_04773	2	metabolic process	membrane	catalytic activity	Pf02516	High	0	7.10572	3
FALSE	IsMasterProtein	MGG_05600T0	MGG_05600 | Magnaporthe oryzae 70-15 quinate permease (554 aa)	6.14828	3	3	3	1	553	60.64	8.29	2676127	MGG_05600; MGG_05600	1	transport	membrane	transporter activity	Pf00083, Pf07690	High	0	7.07105	3
FALSE	IsMasterProtein	MGG_05065T0	MGG_05065 | Magnaporthe oryzae 70-15 mitochondrial outer membrane protein IML2 (805 aa)	3.35821	3	3	3	1	804	88.704	5.76	2675689	MGG_05065; MGG_05065	3		cytoplasm;membrane;mitochondrion;nucleus		Pf10300	High	0	7.06444	3
FALSE	IsMasterProtein	MGG_05188T0	MGG_05188 | Magnaporthe oryzae 70-15 hypothetical protein (450 aa)	5.56793	2	3	2	1	449	50.362	8.88	2675701	MGG_05188; MGG_05188	3				Pf07946	High	0	7.06209	2
FALSE	IsMasterProtein	MGG_08078T0	MGG_08078 | Magnaporthe oryzae 70-15 hypothetical protein (162 aa)	21.118	3	4	3	1	161	18.615	4.87	2678445	MGG_08078; MGG_08078	2				Pf12718	High	0	7.05656	3
FALSE	IsMasterProtein	MGG_01108T0	MGG_01108 | Magnaporthe oryzae 70-15 protein transporter SEC31 (1270 aa)	2.67928	3	3	3	1	1269	135.165	6.04	2674815	MGG_01108; MGG_01108	5	transport	endoplasmic reticulum;membrane	protein binding	Pf00400, Pf07304	High	0	7.00771	3
FALSE	IsMasterProtein	MGG_01582T0	MGG_01582 | Magnaporthe oryzae 70-15 T-complex protein 1 subunit delta (534 aa)	10.3189	4	4	3	1	533	56.818	8.56	2679296	MGG_01582; MGG_01582	2	metabolic process	cytoplasm	nucleotide binding;protein binding	Pf00118	High	0	6.99531	4
FALSE	IsMasterProtein	MGG_11419T0	MGG_11419 | Magnaporthe oryzae 70-15 mitochondrial inner membrane translocase subunit TIM44 (538 aa)	7.26257	3	3	3	1	537	59.889	7.99	5051368	MGG_11419; MGG_11419	2	transport		transporter activity	Pf04280	High	0	6.97704	3
FALSE	IsMasterProtein	MGG_01380T0	MGG_01380 | Magnaporthe oryzae 70-15 26S protease regulatory subunit 8 (431 aa)	7.2093	3	3	2	1	430	47.931	8.94	2679073	MGG_01380; MGG_01380	2	metabolic process;response to stimulus	cytoplasm	catalytic activity;nucleotide binding	Pf00004, Pf00910, Pf01057, Pf01078, Pf05496, Pf06068, Pf06414, Pf07724, Pf07726, Pf07728, Pf13191, Pf13207, Pf13401	High	0	6.91251	3
FALSE	IsMasterProtein	MGG_08343T0	MGG_08343 | Magnaporthe oryzae 70-15 proteasome subunit alpha type-4 (252 aa)	11.1554	3	3	3	1	251	27.895	6.55	2678637	MGG_08343; MGG_08343	2	metabolic process	cytoplasm;nucleus;proteasome	catalytic activity	Pf00227, Pf10584	High	0	6.89873	3
FALSE	IsMasterProtein	MGG_00067T0	MGG_00067 | Magnaporthe oryzae 70-15 glycerol-3-phosphate dehydrogenase (494 aa)	6.08519	3	3	3	1	493	53.225	7.84	2675060	MGG_00067; MGG_00067	5	metabolic process	cytoplasm	catalytic activity;nucleotide binding	Pf01210, Pf07479	High	0	6.89009	3
FALSE	IsMasterProtein	MGG_05237T0	MGG_05237 | Magnaporthe oryzae 70-15 60S ribosomal protein L7 (249 aa)	7.25806	2	3	2	1	248	28.77	10.02	2675441	MGG_05237; MGG_05237	3	metabolic process	ribosome	structural molecule activity	Pf00327, Pf05262, Pf08079	High	0	6.88058	2
FALSE	IsMasterProtein	MGG_06510T0	MGG_06510 | Magnaporthe oryzae 70-15 cytochrome b5 (140 aa)	23.0216	3	3	3	1	139	14.923	4.79	2684665	MGG_06510; MGG_06510	4			metal ion binding	Pf00173	High	0	6.81882	3
FALSE	IsMasterProtein	MGG_16408T0	MGG_16408 | Magnaporthe oryzae 70-15 hypothetical protein (144 aa)	10.4895	1	2	1	1	143	15.507	6.51	12986340	MGG_16408; MGG_16408	1	metabolic process		catalytic activity	Pf04828	High	0	6.80632	1
FALSE	IsMasterProtein	MGG_06720T0	MGG_06720 | Magnaporthe oryzae 70-15 ATP-citrate synthase subunit 2 (487 aa)	6.3786	3	3	3	1	486	52.573	5.74	2684893	MGG_06720; MGG_06720	1			nucleotide binding	Pf08442	High	0	6.79759	3
FALSE	IsMasterProtein	MGG_02659T0	MGG_02659 | Magnaporthe oryzae 70-15 60S ribosomal protein L14 (147 aa)	19.1781	2	2	2	1	146	16.021	10.49	2682790	MGG_02659; MGG_02659	7	metabolic process	ribosome	structural molecule activity	Pf00467, Pf01929	High	0	6.73813	2
FALSE	IsMasterProtein	MGG_11399T0	MGG_11399 | Magnaporthe oryzae 70-15 sterol-4-alpha-carboxylate 3-dehydrogenase (372 aa)	10.5121	3	3	3	1	371	41.151	7.72	5051352	MGG_11399; MGG_11399	2	metabolic process	membrane	catalytic activity	Pf00106, Pf01073, Pf01370, Pf02719, Pf04321, Pf05368, Pf07993, Pf08659, Pf13460	High	0	6.67255	3
FALSE	IsMasterProtein	MGG_03193T0	MGG_03193 | Magnaporthe oryzae 70-15 60S ribosomal protein L3 (393 aa)	9.69388	3	3	3	1	392	44.291	10.14	2676466	MGG_03193; MGG_03193	4	metabolic process	ribosome	structural molecule activity	Pf00297	High	0	6.64766	3
FALSE	IsMasterProtein	MGG_04467T0	MGG_04467 | Magnaporthe oryzae 70-15 60S acidic ribosomal protein P0 (314 aa)	10.5431	3	3	3	1	313	33.592	4.91	2677794	MGG_04467; MGG_04467	1	metabolic process	ribosome	structural molecule activity	Pf00428, Pf00466	High	0	6.56377	3
FALSE	IsMasterProtein	MGG_03165T0	MGG_03165 | Magnaporthe oryzae 70-15 heat shock protein 60 (590 aa)	5.7725	3	3	3	1	589	61.812	6.02	2676963	MGG_03165; MGG_03165	4	metabolic process;response to stimulus	cytoplasm	nucleotide binding	Pf00118	High	0	6.5433	3
FALSE	IsMasterProtein	MGG_06726T0	MGG_06726 | Magnaporthe oryzae 70-15 septin like spn2 (338 aa)	8.30861	3	3	3	1	337	38.641	7.65	2684899	MGG_06726; MGG_06726	1	cell organization and biogenesis;metabolic process	cytoskeleton;membrane	catalytic activity;nucleotide binding;protein binding;structural molecule activity	Pf00735, Pf01926, Pf03193, Pf04548	High	0	6.53502	3
FALSE	IsMasterProtein	MGG_14574T0	MGG_14574 | Magnaporthe oryzae 70-15 hypothetical protein (635 aa)	3.94322	3	3	3	1	634	71.325	6.79	5051472	MGG_14574; MGG_14574	1	metabolic process		catalytic activity;nucleotide binding	Pf00743, Pf13434, Pf13738	High	0	6.51622	3
FALSE	IsMasterProtein	MGG_07099T0	MGG_07099 | Magnaporthe oryzae 70-15 hypothetical protein (718 aa)	4.1841	3	3	3	1	717	77.657	9.8	2682984	MGG_07099; MGG_07099	2	metabolic process		catalytic activity;nucleotide binding	Pf00270, Pf00271	High	0	6.49437	3
FALSE	IsMasterProtein	MGG_06349T0	MGG_06349 | Magnaporthe oryzae 70-15 vacuolar ATP synthase subunit C 1 (393 aa)	4.84694	2	3	2	1	392	43.942	7.46	2684504	MGG_06349; MGG_06349	4	transport		catalytic activity;transporter activity	Pf03223	High	0	6.46782	2
FALSE	IsMasterProtein	MGG_02471T0	MGG_02471 | Magnaporthe oryzae 70-15 transketolase (688 aa)	3.05677	2	3	2	1	687	75.117	6.14	2681568	MGG_02471; MGG_02471	1	metabolic process		catalytic activity;metal ion binding	Pf00456, Pf02779, Pf02780	High	0	6.46435	2
FALSE	IsMasterProtein	MGG_02489T0	MGG_02489 | Magnaporthe oryzae 70-15 branched-chain-amino-acid aminotransferase (405 aa)	12.1287	4	4	4	1	404	45.016	8.37	2681586	MGG_02489; MGG_02489	1	metabolic process	nucleus	catalytic activity	Pf01063	High	0	6.44204	4
FALSE	IsMasterProtein	MGG_09194T0	MGG_09194 | Magnaporthe oryzae 70-15 60S ribosomal protein L17 (187 aa)	15.0538	3	3	3	1	186	20.878	10.24	2680290	MGG_09194; MGG_09194	1	metabolic process	ribosome	structural molecule activity	Pf00237	High	0	6.42133	3
FALSE	IsMasterProtein	MGG_16792T0	MGG_16792 | Magnaporthe oryzae 70-15 hypothetical protein (123 aa)	18.8525	2	2	2	1	122	13.456	11.27	12984927	MGG_16792; MGG_16792	3					High	0	6.41291	2
FALSE	IsMasterProtein	MGG_03663T0	MGG_03663 | Magnaporthe oryzae 70-15 hypothetical protein (130 aa)	9.30233	1	3	1	1	129	13.972	9.33	2676532	MGG_03663; MGG_03663	4					High	0	6.41078	1
FALSE	IsMasterProtein	MGG_07136T0	MGG_07136 | Magnaporthe oryzae 70-15 nucleolar GTP-binding protein 1 (660 aa)	4.40061	3	3	3	1	659	74.702	9.25	2683258	MGG_07136; MGG_07136	2	metabolic process;transport	nucleus	nucleotide binding;transporter activity	Pf01926, Pf02421, Pf06858, Pf08155, Pf08477	High	0	6.39397	3
FALSE	IsMasterProtein	MGG_07441T0	MGG_07441 | Magnaporthe oryzae 70-15 paraplegin (1010 aa)	3.07235	3	3	3	1	1009	110.658	6.68	2683361	MGG_07441; MGG_07441	3	metabolic process;response to stimulus	membrane	catalytic activity;metal ion binding;nucleotide binding	Pf00004, Pf01434, Pf05496, Pf06068, Pf06480, Pf07724, Pf07728, Pf13191, Pf13401	High	0	6.38936	3
FALSE	IsMasterProtein	MGG_03607T0	MGG_03607 | Magnaporthe oryzae 70-15 alanyl-tRNA synthetase (1085 aa)	3.13653	3	3	3	1	1084	120.863	6.8	2676649	MGG_03607; MGG_03607	4	metabolic process	cytoplasm;mitochondrion	catalytic activity;metal ion binding;nucleotide binding;RNA binding	Pf01411, Pf02272, Pf07973	High	0	6.38558	3
FALSE	IsMasterProtein	MGG_02449T0	MGG_02449 | Magnaporthe oryzae 70-15 tyrosyl-tRNA synthetase (389 aa)	5.41237	2	3	2	1	388	43.235	6.96	2681546	MGG_02449; MGG_02449	1	metabolic process	cytoplasm	catalytic activity;nucleotide binding	Pf00579	High	0	6.33576	2
FALSE	IsMasterProtein	MGG_06600T0	MGG_06600 | Magnaporthe oryzae 70-15 carbonate dehydratase (196 aa)	17.4359	3	3	3	1	195	21.999	6.13	2684755	MGG_06600; MGG_06600	4	metabolic process		catalytic activity;metal ion binding	Pf00484	High	0	6.32727	3
FALSE	IsMasterProtein	MGG_00814T0	MGG_00814 | Magnaporthe oryzae 70-15 hsp90-like protein (328 aa)	10.3976	3	3	3	1	327	36.411	5.73	2674187	MGG_00814; MGG_00814	5	metabolic process;regulation of biological process;response to stimulus	cytoplasm;cytosol	enzyme regulator activity;protein binding	Pf08327, Pf09229	High	0	6.32565	3
FALSE	IsMasterProtein	MGG_05250T0	MGG_05250 | Magnaporthe oryzae 70-15 hypothetical protein (840 aa)	3.81406	3	3	3	1	839	93.137	8.6	2675755	MGG_05250; MGG_05250	3				Pf06585, Pf14613	High	0	6.31847	3
FALSE	IsMasterProtein	MGG_06504T0	MGG_06504 | Magnaporthe oryzae 70-15 26S proteasome regulatory subunit RPN7 (497 aa)	3.62903	2	3	2	1	496	54.313	5.86	2684659	MGG_06504; MGG_06504	4		proteasome	protein binding	Pf01399, Pf10602	High	0	6.30056	2
FALSE	IsMasterProtein	MGG_04548T0	MGG_04548 | Magnaporthe oryzae 70-15 4-coumarate-CoA ligase (558 aa)	6.82226	4	4	4	1	557	61.091	7.72	2677770	MGG_04548; MGG_04548	1	metabolic process		catalytic activity	Pf00501, Pf13193	High	0	6.27387	4
FALSE	IsMasterProtein	MGG_05155T0	MGG_05155 | Magnaporthe oryzae 70-15 adenosylhomocysteinase (450 aa)	6.23608	3	4	3	1	449	48.92	6.38	2675615	MGG_05155; MGG_05155	3	metabolic process		catalytic activity	Pf00208, Pf00670, Pf02826, Pf05221	High	0	6.2484	3
FALSE	IsMasterProtein	MGG_03215T0	MGG_03215 | Magnaporthe oryzae 70-15 DNA-directed RNA polymerase II subunit RPB3 (331 aa)	10.303	3	3	3	1	330	36.397	4.81	2676937	MGG_03215; MGG_03215	4	metabolic process		catalytic activity;protein binding	Pf01000, Pf01193	High	0	6.22529	3
FALSE	IsMasterProtein	MGG_06952T0	MGG_06952 | Magnaporthe oryzae 70-15 ribosomal protein L38e (82 aa)	17.284	1	3	1	1	81	9.289	10.14	2685125	MGG_06952; MGG_06952	1	metabolic process	ribosome	structural molecule activity	Pf01781	High	0	6.22308	1
FALSE	IsMasterProtein	MGG_03147T0	MGG_03147 | Magnaporthe oryzae 70-15 glycerol-3-phosphate dehydrogenase (686 aa)	3.21168	2	3	2	1	685	75.851	7.59	2676488	MGG_03147; MGG_03147	4	metabolic process		catalytic activity	Pf01266	High	0	6.18513	2
FALSE	IsMasterProtein	MGG_06480T0	MGG_06480 | Magnaporthe oryzae 70-15 40S ribosomal protein S12 (148 aa)	12.9252	2	3	2	1	147	16.19	5.02	2684635	MGG_06480; MGG_06480	4	metabolic process	ribosome	structural molecule activity	Pf01248	High	0	6.17931	2
FALSE	IsMasterProtein	MGG_10185T0	MGG_10185 | Magnaporthe oryzae 70-15 60S ribosomal protein L23a (158 aa)	21.6561	3	3	3	1	157	17.373	10.27	2681812	MGG_10185; MGG_10185	2	metabolic process	ribosome	nucleotide binding;structural molecule activity	Pf00276, Pf03939	High	0	6.15564	3
FALSE	IsMasterProtein	MGG_05320T0	MGG_05320 | Magnaporthe oryzae 70-15 translocation protein sec63 (705 aa)	4.97159	3	3	3	1	704	78.404	5.21	2675446	MGG_05320; MGG_05320	3	transport		protein binding;transporter activity	Pf00226, Pf02889	High	0	6.13691	3
FALSE	IsMasterProtein	MGG_00408T0	MGG_00408 | Magnaporthe oryzae 70-15 RCC1 domain-containing protein (670 aa)	4.4843	3	3	3	1	669	70.61	7.71	2674878	MGG_00408; MGG_00408	5				Pf00415, Pf13540	High	0	6.13213	3
FALSE	IsMasterProtein	MGG_07110T0	MGG_07110 | Magnaporthe oryzae 70-15 phosphatidylethanolamine N-methyltransferase (968 aa)	3.10238	3	3	3	1	967	108.734	6.98	2683232	MGG_07110; MGG_07110	2				Pf04191	High	0	6.11769	3
FALSE	IsMasterProtein	MGG_07202T0	MGG_07202 | Magnaporthe oryzae 70-15 citrate synthase (474 aa)	5.28541	3	3	3	1	473	52.224	8.75	2683090	MGG_07202; MGG_07202	2	metabolic process	mitochondrion	catalytic activity	Pf00285	High	0	6.08091	3
FALSE	IsMasterProtein	MGG_02690T0	MGG_02690 | Magnaporthe oryzae 70-15 Arg-6 protein (901 aa)	1.66667	2	3	2	1	900	98.707	7.55	2682697	MGG_02690; MGG_02690	7	metabolic process;regulation of biological process	cytoplasm;mitochondrion;organelle lumen	catalytic activity;nucleotide binding;protein binding	Pf00696, Pf01118, Pf02774, Pf04768	High	0	6.07003	2
FALSE	IsMasterProtein	MGG_04310T0	MGG_04310 | Magnaporthe oryzae 70-15 54S ribosomal protein L6 (285 aa)	9.85915	3	3	3	1	284	31.575	9.83	2677563	MGG_04310; MGG_04310	6	metabolic process	ribosome	RNA binding;structural molecule activity	Pf00347	High	0	6.02934	3
FALSE	IsMasterProtein	MGG_08835T0	MGG_08835 | Magnaporthe oryzae 70-15 malate dehydrogenase (331 aa)	10.9091	3	3	3	1	330	34.288	7.36	2679821	MGG_08835; MGG_08835	2	metabolic process		catalytic activity	Pf00056, Pf02866	High	0	6.01004	3
FALSE	IsMasterProtein	MGG_03310T0	MGG_03310 | Magnaporthe oryzae 70-15 T-complex protein 1 subunit eta (559 aa)	5.55556	3	3	3	1	558	60.609	6.8	2676456	MGG_03310; MGG_03310	4	metabolic process	cytoplasm	nucleotide binding;protein binding	Pf00118	High	0	5.99634	3
FALSE	IsMasterProtein	MGG_00738T0	MGG_00738 | Magnaporthe oryzae 70-15 zinc-binding alcohol dehydrogenase domain-containing protein 2 (344 aa)	8.74636	3	3	3	1	343	36.683	5.6	2674555	MGG_00738; MGG_00738	5	metabolic process		catalytic activity;metal ion binding	Pf00107, Pf08240, Pf13602	High	0	5.9848	3
FALSE	IsMasterProtein	MGG_07117T1	MGG_07117 | Magnaporthe oryzae 70-15 NADPH-cytochrome P450 reductase (691 aa)	5.21739	3	3	3	1	690	76.848	5.29	2683239	MGG_07117; MGG_07117	2	metabolic process	endoplasmic reticulum;membrane	catalytic activity;metal ion binding;nucleotide binding	Pf00175, Pf00258, Pf00667, Pf11551	High	0	5.95252	3
FALSE	IsMasterProtein	MGG_07195T0	MGG_07195 | Magnaporthe oryzae 70-15 O-acetylhomoserine (thiol)-lyase (457 aa)	7.23684	3	3	3	1	456	48.839	6.6	2683178	MGG_07195; MGG_07195	2	metabolic process	cytoplasm	catalytic activity	Pf00155, Pf00266, Pf01041, Pf01053	High	0	5.94152	3
FALSE	IsMasterProtein	MGG_00168T0	MGG_00168 | Magnaporthe oryzae 70-15 hypothetical protein (647 aa)	3.86997	3	3	3	1	646	70.442	6.83	2674646	MGG_00168; MGG_00168	5	metabolic process;transport	membrane;mitochondrion	catalytic activity;nucleotide binding	Pf00890, Pf02910	High	0	5.92667	3
FALSE	IsMasterProtein	MGG_11144T0	MGG_11144 | Magnaporthe oryzae 70-15 chaperone dnaJ (544 aa)	5.70902	3	3	3	1	543	57.01	9.39	2679502	MGG_11144; MGG_11144	2	metabolic process;response to stimulus		metal ion binding;nucleotide binding;protein binding	Pf00226, Pf00684, Pf01556	High	0	5.92101	3
FALSE	IsMasterProtein	MGG_00922T0	MGG_00922 | Magnaporthe oryzae 70-15 vacuolar protease A (396 aa)	7.8481	3	3	3	1	395	43.134	5.31	2674470	MGG_00922; MGG_00922	5	metabolic process		catalytic activity	Pf00026, Pf14541, Pf14543	High	0	5.90369	3
FALSE	IsMasterProtein	MGG_07383T0	MGG_07383 | Magnaporthe oryzae 70-15 hypothetical protein (300 aa)	9.699	3	3	3	1	299	31.985	5.14	2683303	MGG_07383; MGG_07383	3	metabolic process		catalytic activity;nucleotide binding	Pf00485, Pf09439	High	0	5.86618	3
FALSE	IsMasterProtein	MGG_07916T0	MGG_07916 | Magnaporthe oryzae 70-15 vacuolar protein sorting-associated protein 4 (428 aa)	4.21546	2	3	2	1	427	47.196	6.83	2683843	MGG_07916; MGG_07916	3	metabolic process		catalytic activity;nucleotide binding;RNA binding	Pf00004, Pf00910, Pf01078, Pf01695, Pf04212, Pf06068, Pf06414, Pf07724, Pf07728, Pf09336, Pf13173, Pf13191, Pf13207, Pf13401	High	0	5.81636	2
FALSE	IsMasterProtein	MGG_00771T0	MGG_00771 | Magnaporthe oryzae 70-15 5-oxoprolinase (1377 aa)	2.68895	3	3	3	1	1376	150.625	5.59	2675072	MGG_00771; MGG_00771	5	metabolic process		catalytic activity	Pf01968, Pf02538, Pf05378	High	0	5.8151	3
FALSE	IsMasterProtein	MGG_03855T0	MGG_03855 | Magnaporthe oryzae 70-15 hypothetical protein (237 aa)	13.9831	3	3	3	1	236	26.95	4.69	2677296	MGG_03855; MGG_03855	6	cell organization and biogenesis;metabolic process;regulation of biological process	cytoplasm	RNA binding	Pf03399, Pf10075	High	0	5.71552	3
FALSE	IsMasterProtein	MGG_01588T0	MGG_01588 | Magnaporthe oryzae 70-15 14-3-3 family protein (273 aa)	9.92647	3	3	1	1	272	30.075	4.98	2679302	MGG_01588; MGG_01588	2	cell differentiation;cell growth;cell organization and biogenesis;metabolic process;regulation of biological process;response to stimulus	nucleus	DNA binding;protein binding	Pf00244	High	0	5.70166	3
FALSE	IsMasterProtein	MGG_03892T0	MGG_03892 | Magnaporthe oryzae 70-15 hypothetical protein (903 aa)	4.21286	3	3	3	1	902	99.471	5.63	2677479	MGG_03892; MGG_03892	6				Pf10304, Pf10363	High	0	5.63066	3
FALSE	IsMasterProtein	MGG_16895T0	MGG_16895 | Magnaporthe oryzae 70-15 eukaryotic translation initiation factor 3 subunit C (866 aa)	3.93064	3	3	3	1	865	97.01	5.24	12985729	MGG_16895; MGG_16895	3	cell organization and biogenesis;metabolic process;regulation of biological process	cytoplasm	protein binding;RNA binding	Pf01399, Pf05470	High	0	5.63028	3
FALSE	IsMasterProtein	MGG_04612T0	MGG_04612 | Magnaporthe oryzae 70-15 60S ribosomal protein L8-B (262 aa)	11.4943	3	3	3	1	261	29.141	10.26	2677998	MGG_04612; MGG_04612	2	metabolic process	ribosome		Pf01248	High	0	5.60661	3
FALSE	IsMasterProtein	MGG_07197T0	MGG_07197 | Magnaporthe oryzae 70-15 AMP-binding enzyme (708 aa)	4.80905	3	4	3	1	707	78.559	8.37	2683180	MGG_07197; MGG_07197	2	metabolic process		catalytic activity	Pf00501	High	0	5.59377	3
FALSE	IsMasterProtein	MGG_03670T0	MGG_03670 | Magnaporthe oryzae 70-15 subtilisin-like proteinase Spm1 (537 aa)	4.29104	2	2	2	1	536	57.135	6.7	2676592	MGG_03670; MGG_03670	4	metabolic process;regulation of biological process	vacuole	catalytic activity;protein binding	Pf00082, Pf05922	High	0	5.55526	2
FALSE	IsMasterProtein	MGG_05484T0	MGG_05484 | Magnaporthe oryzae 70-15 AP-2 complex subunit mu-1 (438 aa)	6.17849	3	3	3	1	437	49.162	9.03	2676138	MGG_05484; MGG_05484	1	transport	membrane	protein binding	Pf00928, Pf01217	High	0	5.53666	3
FALSE	IsMasterProtein	MGG_12797T0	MGG_12797 | Magnaporthe oryzae 70-15 hypothetical protein (223 aa)	5.40541	1	2	1	1	222	23.241	10.21	5050168	MGG_12797; MGG_12797	4	cell organization and biogenesis	chromosome;nucleus	DNA binding	Pf00538	High	0	5.53307	1
FALSE	IsMasterProtein	MGG_00496T0	MGG_00496 | Magnaporthe oryzae 70-15 ER membrane protein SH3 (217 aa)	12.037	2	2	2	1	216	23.804	6.79	2675052	MGG_00496; MGG_00496	5				Pf08229	High	0	5.48288	2
FALSE	IsMasterProtein	MGG_06000T0	MGG_06000 | Magnaporthe oryzae 70-15 hypothetical protein (151 aa)	6.66667	1	2	1	1	150	15.801	8.81	2683975	MGG_06000; MGG_06000	3				Pf08570	High	0	5.46744	1
FALSE	IsMasterProtein	MGG_06569T0	MGG_06569 | Magnaporthe oryzae 70-15 transporter sec24 (1035 aa)	2.12766	2	2	2	1	1034	112.719	6.32	2684724	MGG_06569; MGG_06569	4	transport		metal ion binding	Pf00626, Pf04810, Pf04811, Pf04815, Pf08033	High	0	5.41847	2
FALSE	IsMasterProtein	MGG_09924T0	MGG_09924 | Magnaporthe oryzae 70-15 protoporphyrinogen oxidase (696 aa)	3.88489	3	3	3	1	695	74.53	9.01	2680894	MGG_09924; MGG_09924	1	metabolic process		catalytic activity	Pf01593	High	0	5.39892	3
FALSE	IsMasterProtein	MGG_04052T0	MGG_04052 | Magnaporthe oryzae 70-15 ClpTM1 domain-containing protein (671 aa)	3.43284	2	2	2	1	670	74.601	6.79	2677260	MGG_04052; MGG_04052	6				Pf05602	High	0	5.39791	2
FALSE	IsMasterProtein	MGG_10581T0	MGG_10581 | Magnaporthe oryzae 70-15 hypothetical protein (443 aa)	5.88235	2	2	2	1	442	47.933	8.69	2682194	MGG_10581; MGG_10581	7					High	0	5.31349	2
FALSE	IsMasterProtein	MGG_07057T0	MGG_07057 | Magnaporthe oryzae 70-15 hypothetical protein (163 aa)	19.7531	2	2	2	1	162	16.831	9.16	2682942	MGG_07057; MGG_07057	2			DNA binding		High	0	5.22898	2
FALSE	IsMasterProtein	MGG_02526T0	MGG_02526 | Magnaporthe oryzae 70-15 exportin-1 (1082 aa)	1.94265	2	2	2	1	1081	124.24	5.35	2681623	MGG_02526; MGG_02526	1	transport	chromosome;nucleus	protein binding;transporter activity	Pf03810, Pf08389, Pf08767	High	0	5.22764	2
FALSE	IsMasterProtein	MGG_00754T0	MGG_00754 | Magnaporthe oryzae 70-15 hypothetical protein (292 aa)	7.21649	2	2	2	1	291	29.702	9.57	2674334	MGG_00754; MGG_00754	5				Pf08193	High	0	5.21246	2
FALSE	IsMasterProtein	MGG_04004T0	MGG_04004 | Magnaporthe oryzae 70-15 vacuolar protein 8 (560 aa)	4.29338	2	2	2	1	559	60.104	4.89	2677274	MGG_04004; MGG_04004	6	cell communication;cell organization and biogenesis;metabolic process;response to stimulus	membrane	protein binding	Pf00514, Pf01602, Pf04826, Pf05804, Pf13513, Pf13646	High	0	5.18561	2
FALSE	IsMasterProtein	MGG_06678T0	MGG_06678 | Magnaporthe oryzae 70-15 ribose-phosphate pyrophosphokinase 5 (445 aa)	5.85586	2	2	2	1	444	47.789	8.35	2684851	MGG_06678; MGG_06678	1	metabolic process		catalytic activity;metal ion binding	Pf00156, Pf13793, Pf14572	High	0	5.18156	2
FALSE	IsMasterProtein	MGG_05995T0	MGG_05995 | Magnaporthe oryzae 70-15 hypothetical protein (244 aa)	4.52675	1	2	1	1	243	27.141	6.15	2683980	MGG_05995; MGG_05995	3			DNA binding	Pf01997	High	0	5.17952	1
FALSE	IsMasterProtein	MGG_05661T0	MGG_05661 | Magnaporthe oryzae 70-15 40S ribosomal protein S18 (157 aa)	14.7436	2	2	2	1	156	17.775	10.67	2676017	MGG_05661; MGG_05661	1	metabolic process	ribosome	RNA binding;structural molecule activity	Pf00416	High	0	5.15112	2
FALSE	IsMasterProtein	MGG_03512T0	MGG_03512 | Magnaporthe oryzae 70-15 26S proteasome non-ATPase regulatory subunit 8 (292 aa)	7.90378	2	2	2	1	291	31.877	6.14	2676609	MGG_03512; MGG_03512	4	metabolic process	proteasome		Pf03399, Pf10075	High	0	5.12205	2
FALSE	IsMasterProtein	MGG_03226T0	MGG_03226 | Magnaporthe oryzae 70-15 cytochrome b-c1 complex subunit 2 (464 aa)	5.18359	2	2	2	1	463	48.199	7.78	2676460	MGG_03226; MGG_03226	4	metabolic process		catalytic activity;metal ion binding	Pf00675, Pf05193	High	0	5.11696	2
FALSE	IsMasterProtein	MGG_01589T0	MGG_01589 | Magnaporthe oryzae 70-15 hypothetical protein (101 aa)	10	1	2	1	1	100	11.218	9.74	2679303	MGG_01589; MGG_01589	2	regulation of biological process	mitochondrion	enzyme regulator activity	Pf04568	High	0	5.10236	1
FALSE	IsMasterProtein	MGG_06396T0	MGG_06396 | Magnaporthe oryzae 70-15 hypothetical protein (1420 aa)	1.62086	2	2	2	1	1419	149.451	9.29	2684551	MGG_06396; MGG_06396	4			DNA binding;protein binding;RNA binding	Pf02854, Pf12152	High	0	5.08892	2
FALSE	IsMasterProtein	MGG_01743T0	MGG_01743 | Magnaporthe oryzae 70-15 carbamoyl-phosphate synthase subunit arginine-specific small (472 aa)	5.09554	2	2	2	1	471	51.462	7.59	2679181	MGG_01743; MGG_01743	2	metabolic process		catalytic activity	Pf00117, Pf00988, Pf07722	High	0	5.08463	2
FALSE	IsMasterProtein	MGG_01595T0	MGG_01595 | Magnaporthe oryzae 70-15 eukaryotic translation initiation factor 3 subunit M (433 aa)	2.31481	1	2	1	1	432	49.589	5.66	2679451	MGG_01595; MGG_01595	2	cell organization and biogenesis;metabolic process;regulation of biological process	cytoplasm	protein binding;RNA binding	Pf01399	High	0	5.07717	1
FALSE	IsMasterProtein	MGG_09718T0	MGG_09718 | Magnaporthe oryzae 70-15 hypothetical protein (329 aa)	3.35366	1	2	1	1	328	35.46	9.35	2680672	MGG_09718; MGG_09718	4	metabolic process		catalytic activity		High	0	5.07122	1
FALSE	IsMasterProtein	MGG_00968T0	MGG_00968 | Magnaporthe oryzae 70-15 mitochondrial outer membrane protein porin (284 aa)	7.42049	2	2	2	1	283	29.937	9.26	2674473	MGG_00968; MGG_00968	5	regulation of biological process;transport	membrane	transporter activity	Pf01459	High	0	5.065	2
FALSE	IsMasterProtein	MGG_08307T0	MGG_08307 | Magnaporthe oryzae 70-15 hypothetical protein (571 aa)	4.73684	2	2	2	1	570	61.327	6.55	2678501	MGG_08307; MGG_08307	2	metabolic process		catalytic activity	Pf00501	High	0	5.05128	2
FALSE	IsMasterProtein	MGG_07470T0	MGG_07470 | Magnaporthe oryzae 70-15 hypothetical protein (610 aa)	4.26929	2	2	2	1	609	68.921	7.09	2683390	MGG_07470; MGG_07470	3				Pf09423	High	0	5.04665	2
FALSE	IsMasterProtein	MGG_10265T0	MGG_10265 | Magnaporthe oryzae 70-15 hypothetical protein (332 aa)	6.64653	2	2	2	1	331	36.789	4.48		MGG_10265		cell organization and biogenesis	nucleus		Pf00956	High	0	5.03488	2
FALSE	IsMasterProtein	MGG_10323T0	MGG_10323 | Magnaporthe oryzae 70-15 GTP-binding protein RHO3 (211 aa)	11.4286	2	2	2	1	210	23.501	4.98	2681898	MGG_10323; MGG_10323	7	regulation of biological process;response to stimulus	cytoplasm;membrane;nucleus	nucleotide binding	Pf00025, Pf00071, Pf04670, Pf08477	High	0	5.02534	2
FALSE	IsMasterProtein	MGG_01592T0	MGG_01592 | Magnaporthe oryzae 70-15 eukaryotic translation initiation factor 2 subunit gamma (514 aa)	5.06823	2	2	2	1	513	55.594	7.66	2679306	MGG_01592; MGG_01592	2	metabolic process;regulation of biological process		catalytic activity;nucleotide binding;RNA binding	Pf00009, Pf00497, Pf03144, Pf09173	High	0	5.00591	2
FALSE	IsMasterProtein	MGG_01551T0	MGG_01551 | Magnaporthe oryzae 70-15 long-chain-fatty-acid-CoA ligase 1 (696 aa)	3.30935	2	2	2	1	695	75.607	7.5	2679695	MGG_01551; MGG_01551	2	metabolic process		catalytic activity	Pf00501	High	0	4.99886	2
FALSE	IsMasterProtein	MGG_10358T0	MGG_10358 | Magnaporthe oryzae 70-15 T-complex protein 1 subunit alpha (567 aa)	3.53357	2	2	2	1	566	61.601	6.57	2681969	MGG_10358; MGG_10358	6	metabolic process	cytoplasm	nucleotide binding;protein binding	Pf00118	High	0	4.99548	2
FALSE	IsMasterProtein	MGG_01160T0	MGG_01160 | Magnaporthe oryzae 70-15 histone H4 (104 aa)	21.3592	2	2	2	1	103	11.349	11.36	2675181; 2684448	MGG_01160; MGG_06293; MGG_01160; MGG_06293	5; 4	cell organization and biogenesis	chromosome;nucleus	DNA binding;protein binding	Pf00125	High	0	4.99061	2
FALSE	IsMasterProtein	MGG_06562T0	MGG_06562 | Magnaporthe oryzae 70-15 ubiquitin-conjugating enzyme (148 aa)	7.48299	1	2	1	1	147	16.427	6.92	2684717	MGG_06562; MGG_06562	4	metabolic process		catalytic activity;nucleotide binding	Pf00179, Pf14461	High	0	4.97591	1
FALSE	IsMasterProtein	MGG_13778T0	MGG_13778 | Magnaporthe oryzae 70-15 zinc finger protein GIS2 (231 aa)	12.6087	2	2	2	1	230	23.49	8.44	5048998	MGG_13778; MGG_13778	1			metal ion binding		High	0	4.9565	2
FALSE	IsMasterProtein	MGG_17072T0	MGG_17072 | Magnaporthe oryzae 70-15 dihydrolipoyl dehydrogenase (509 aa)	4.13386	2	2	2	1	508	54.118	7.39	12984418	MGG_17072; MGG_17072	4	cellular homeostasis;metabolic process;regulation of biological process	cytoplasm;mitochondrion	catalytic activity;nucleotide binding	Pf00070, Pf02852, Pf07992	High	0	4.94298	2
FALSE	IsMasterProtein	MGG_10653T0	MGG_10653 | Magnaporthe oryzae 70-15 eukaryotic translation initiation factor 3 subunit F (371 aa)	7.02703	2	2	2	1	370	40.363	5.08	2682266	MGG_10653; MGG_10653	1	cell organization and biogenesis;metabolic process;regulation of biological process	cytoplasm	protein binding;RNA binding	Pf01398, Pf13012	High	0	4.93346	2
FALSE	IsMasterProtein	MGG_03250T0	MGG_03250 | Magnaporthe oryzae 70-15 enoyl reductase TSC13 (331 aa)	5.45455	2	2	2	1	330	37.031	9.5	2676406	MGG_03250; MGG_03250	4	metabolic process	cytoplasm;membrane	catalytic activity	Pf02544	High	0	4.925	2
FALSE	IsMasterProtein	MGG_06714T0	MGG_06714 | Magnaporthe oryzae 70-15 hypothetical protein (275 aa)	7.66423	2	2	2	1	274	29.779	7.69	2684887	MGG_06714; MGG_06714	1					High	0	4.91238	2
FALSE	IsMasterProtein	MGG_09941T0	MGG_09941 | Magnaporthe oryzae 70-15 nod factor export ATP-binding protein I (1620 aa)	1.4824	2	2	2	1	1619	177.879	8.68	2680911	MGG_09941; MGG_09941	1	metabolic process;transport		catalytic activity;nucleotide binding;transporter activity	Pf00005, Pf12698, Pf13304	High	0	4.90163	2
FALSE	IsMasterProtein	MGG_13645T0	MGG_13645 | Magnaporthe oryzae 70-15 50S ribosomal protein L13e (203 aa)	8.91089	2	2	2	1	202	23.059	11.02	2680716	MGG_13645; MGG_13645	4	metabolic process	ribosome	structural molecule activity	Pf01294	High	0	4.87671	2
FALSE	IsMasterProtein	MGG_03517T0	MGG_03517 | Magnaporthe oryzae 70-15 hypothetical protein (734 aa)	2.59209	2	2	2	1	733	79.535	4.92	2676818	MGG_03517; MGG_03517	4	metabolic process		catalytic activity;protein binding	Pf00132, Pf00483, Pf02020	High	0	4.86753	2
FALSE	IsMasterProtein	MGG_01707T0	MGG_01707 | Magnaporthe oryzae 70-15 hypothetical protein (297 aa)	7.77027	2	2	2	1	296	32.973	8.84	2679347	MGG_01707; MGG_01707	2	cell differentiation			Pf10558	High	0	4.86543	2
FALSE	IsMasterProtein	MGG_07756T0	MGG_07756 | Magnaporthe oryzae 70-15 pyruvate carboxylase (1198 aa)	1.5873	2	2	2	1	1197	131.623	6.46	2683683	MGG_07756; MGG_07756	3	metabolic process		catalytic activity;DNA binding;metal ion binding;nucleotide binding	Pf00289, Pf00364, Pf00682, Pf02436, Pf02785, Pf02786, Pf07478, Pf08443, Pf13533, Pf13535, Pf15632	High	0	4.86321	2
FALSE	IsMasterProtein	MGG_17982T0	MGG_17982 | Magnaporthe oryzae 70-15 phosphopantothenate-cysteine ligase (440 aa)	4.7836	2	2	2	1	439	48.208	6.65	12984868	MGG_17982; MGG_17982	7	metabolic process		catalytic activity	Pf04127	High	0	4.86102	2
FALSE	IsMasterProtein	MGG_16862T0	MGG_16862 | Magnaporthe oryzae 70-15 hypothetical protein (247 aa)	7.72358	2	2	2	1	246	27.287	8.7	12985111	MGG_16862; MGG_16862	3	metabolic process		catalytic activity	Pf00535, Pf10111, Pf13641, Pf13704	High	0	4.84981	2
FALSE	IsMasterProtein	MGG_01501T0	MGG_01501 | Magnaporthe oryzae 70-15 hypothetical protein (355 aa)	6.21469	2	2	2	1	354	40.234	4.84	2679265	MGG_01501; MGG_01501	2				Pf04063, Pf04064	High	0	4.84535	2
FALSE	IsMasterProtein	MGG_03965T0	MGG_03965 | Magnaporthe oryzae 70-15 60S ribosomal protein L26 (138 aa)	12.4088	2	2	2	1	137	15.437	10.67	2677327	MGG_03965; MGG_03965	6	metabolic process	ribosome	structural molecule activity	Pf00467	High	0	4.84416	2
FALSE	IsMasterProtein	MGG_15495T0	MGG_15495 | Magnaporthe oryzae 70-15 hypothetical protein (157 aa)	8.33333	1	2	1	1	156	16.949	5.66	12986164	MGG_15495; MGG_15495	2				Pf00581	High	0	4.833	1
FALSE	IsMasterProtein	MGG_03727T0	MGG_03727 | Magnaporthe oryzae 70-15 50S ribosomal protein L31e (125 aa)	14.5161	2	2	2	1	124	14.148	10.32	2676703	MGG_03727; MGG_03727	4	metabolic process	ribosome	structural molecule activity	Pf01198	High	0	4.82235	2
FALSE	IsMasterProtein	MGG_14008T0	MGG_14008 | Magnaporthe oryzae 70-15 hypothetical protein (477 aa)	5.46218	2	2	2	1	476	52.22	4.98	5049325	MGG_14008; MGG_14008	4				Pf10165	High	0	4.82205	2
FALSE	IsMasterProtein	MGG_00540T0	MGG_00540 | Magnaporthe oryzae 70-15 hypothetical protein (385 aa)	5.72917	2	2	2	1	384	40.336	4.98	2674522	MGG_00540; MGG_00540	5					High	0	4.81952	2
FALSE	IsMasterProtein	MGG_14068T0	MGG_14068 | Magnaporthe oryzae 70-15 FAD dependent oxidoreductase (598 aa)	3.18258	2	2	2	1	597	66.072	6.44	5049199	MGG_14068; MGG_14068	2	metabolic process		catalytic activity;metal ion binding	Pf00355, Pf00890, Pf01266, Pf01494, Pf01593, Pf01946, Pf12831, Pf13450	High	0	4.81555	2
FALSE	IsMasterProtein	MGG_06917T0	MGG_06917 | Magnaporthe oryzae 70-15 GTP cyclohydrolase II (514 aa)	3.7037	2	2	2	1	513	55.891	6.24	2685090	MGG_06917; MGG_06917	1	metabolic process		catalytic activity	Pf00925, Pf12471	High	0	4.81137	2
FALSE	IsMasterProtein	MGG_09912T0	MGG_09912 | Magnaporthe oryzae 70-15 CAMK/CAMK1 protein kinase (407 aa)	5.66502	2	2	2	1	406	45.59	7.02	2680882	MGG_09912; MGG_09912	1	metabolic process		catalytic activity;nucleotide binding	Pf00069, Pf07714, Pf14531	High	0	4.7978	2
FALSE	IsMasterProtein	MGG_05179T0	MGG_05179 | Magnaporthe oryzae 70-15 NAD dependent epimerase/dehydratase (277 aa)	7.6087	2	2	2	1	276	29.593	9.11	2675358	MGG_05179; MGG_05179	3	metabolic process		catalytic activity	Pf01370, Pf13460	High	0	4.7577	2
FALSE	IsMasterProtein	MGG_04104T0	MGG_04104 | Magnaporthe oryzae 70-15 60S ribosomal protein L22 (126 aa)	19.2	2	2	2	1	125	14.214	9.23	2677604	MGG_04104; MGG_04104	6	metabolic process	ribosome	structural molecule activity	Pf01776	High	0	4.73812	2
FALSE	IsMasterProtein	MGG_03577T0	MGG_03577 | Magnaporthe oryzae 70-15 histone H2A (137 aa)	11.7647	2	2	2	1	136	14.292	10.55	2676728	MGG_03577; MGG_03577	4	cell organization and biogenesis;metabolic process;response to stimulus	chromosome;nucleus	DNA binding;protein binding	Pf00125	High	0	4.73265	2
FALSE	IsMasterProtein	MGG_12936T0	MGG_12936 | Magnaporthe oryzae 70-15 alternative oxidase (378 aa)	6.1008	2	2	2	1	377	42.717	8.68	5048866	MGG_12936; MGG_12936	3	metabolic process;transport	membrane;mitochondrion	catalytic activity;metal ion binding	Pf01786	High	0	4.71842	2
FALSE	IsMasterProtein	MGG_03883T0	MGG_03883 | Magnaporthe oryzae 70-15 alpha-1,2-mannosyltransferase alg-11 (570 aa)	3.69069	2	2	2	1	569	63.521	7.59	2677370	MGG_03883; MGG_03883	6	metabolic process		catalytic activity	Pf00534, Pf13692	High	0	4.70423	2
FALSE	IsMasterProtein	MGG_03525T0	MGG_03525 | Magnaporthe oryzae 70-15 hypothetical protein (376 aa)	6.4	2	2	2	1	375	42.497	8.09	2676990	MGG_03525; MGG_03525	4	metabolic process		catalytic activity	Pf00106, Pf01073, Pf01370, Pf02558, Pf03435, Pf04321, Pf05368, Pf07993, Pf13460	High	0	4.7002	2
FALSE	IsMasterProtein	MGG_02696T0	MGG_02696 | Magnaporthe oryzae 70-15 woronin body major protein (418 aa)	6.47482	2	2	2	1	417	48.012	7.74	2682703	MGG_02696; MGG_02696	7	metabolic process;regulation of biological process		RNA binding	Pf01287	High	0	4.69181	2
FALSE	IsMasterProtein	MGG_00901T0	MGG_00901 | Magnaporthe oryzae 70-15 2,3-bisphosphoglycerate-independent phosphoglycerate mutase (521 aa)	4.42308	2	2	2	1	520	56.922	5.47	2674722	MGG_00901; MGG_00901	5	metabolic process	cytoplasm	catalytic activity;metal ion binding	Pf00884, Pf01663, Pf01676, Pf06415	High	0	4.65256	2
FALSE	IsMasterProtein	MGG_08640T0	MGG_08640 | Magnaporthe oryzae 70-15 GTP-binding protein 1 (372 aa)	6.469	2	2	2	1	371	41.11	8.63	2678872	MGG_08640; MGG_08640	1	transport		nucleotide binding;transporter activity	Pf01926, Pf02421, Pf02824	High	0	4.63916	2
FALSE	IsMasterProtein	MGG_01059T0	MGG_01059 | Magnaporthe oryzae 70-15 26S proteasome regulatory subunit rpn-8 (358 aa)	7.28291	2	2	2	1	357	39.267	5.74	2674847	MGG_01059; MGG_01059	5		proteasome	protein binding	Pf01398, Pf13012	High	0	4.63845	2
FALSE	IsMasterProtein	MGG_04674T0	MGG_04674 | Magnaporthe oryzae 70-15 hypothetical protein (842 aa)	2.0214	2	2	2	1	841	92.715	6.74	2678104	MGG_04674; MGG_04674	2	metabolic process;regulation of biological process	nucleus	metal ion binding	Pf00172	High	0	4.63807	2
FALSE	IsMasterProtein	MGG_06530T0	MGG_06530 | Magnaporthe oryzae 70-15 aspartate aminotransferase (406 aa)	5.4321	2	2	2	1	405	44.378	8.91	2684685	MGG_06530; MGG_06530	4	metabolic process		catalytic activity	Pf00155	High	0	4.63188	2
FALSE	IsMasterProtein	MGG_02813T0	MGG_02813 | Magnaporthe oryzae 70-15 malate synthase (543 aa)	3.69004	2	2	2	1	542	61.286	8.4	2682366	MGG_02813; MGG_02813	7	metabolic process	cytoplasm	catalytic activity	Pf01274	High	0	4.62261	2
FALSE	IsMasterProtein	MGG_08690T0	MGG_08690 | Magnaporthe oryzae 70-15 short-chain specific acyl-CoA dehydrogenase (446 aa)	4.26966	2	2	2	1	445	48.346	7.77	2679063	MGG_08690; MGG_08690	6	metabolic process		catalytic activity;nucleotide binding	Pf00441, Pf02770, Pf02771, Pf08028	High	0	4.61996	2
FALSE	IsMasterProtein	MGG_07181T0	MGG_07181 | Magnaporthe oryzae 70-15 GET1 (216 aa)	7.90698	2	2	2	1	215	24.567	9.66	2683164	MGG_07181; MGG_07181	2	cell organization and biogenesis;cellular homeostasis;metabolic process;regulation of biological process;response to stimulus;transport	endoplasmic reticulum;membrane		Pf04420	High	0	4.6093	2
FALSE	IsMasterProtein	MGG_04740T0	MGG_04740 | Magnaporthe oryzae 70-15 hypothetical protein (170 aa)	10.0592	1	2	1	1	169	18.28	4.86	2678063	MGG_04740; MGG_04740	2	response to stimulus;transport	membrane		Pf00771, Pf08636	High	0	4.60495	1
FALSE	IsMasterProtein	MGG_06654T0	MGG_06654 | Magnaporthe oryzae 70-15 hypothetical protein (268 aa)	8.2397	2	2	2	1	267	30.758	8.62	2684827	MGG_06654; MGG_06654	1				Pf00173	High	0	4.58906	2
FALSE	IsMasterProtein	MGG_00959T0	MGG_00959 | Magnaporthe oryzae 70-15 hypothetical protein (258 aa)	7.7821	2	2	2	1	257	28.893	8.34	2674104	MGG_00959; MGG_00959	5	metabolic process	membrane;mitochondrion	catalytic activity;metal ion binding	Pf03232	High	0	4.56795	2
FALSE	IsMasterProtein	MGG_11322T0	MGG_11322 | Magnaporthe oryzae 70-15 dephospho-CoA kinase (278 aa)	3.97112	1	2	1	1	277	30.742	9.35	2679868	MGG_11322; MGG_11322	2	metabolic process		catalytic activity;nucleotide binding	Pf01121	High	0	4.56277	1
FALSE	IsMasterProtein	MGG_15739T0	MGG_15739 | Magnaporthe oryzae 70-15 inorganic pyrophosphatase (291 aa)	5.51724	2	2	2	1	290	32.601	5.45	12984694	MGG_15739; MGG_15739	2	metabolic process	cytoplasm	catalytic activity;metal ion binding	Pf00719	High	0	4.5545	2
FALSE	IsMasterProtein	MGG_03668T0	MGG_03668 | Magnaporthe oryzae 70-15 importin subunit beta-1 (877 aa)	2.73973	2	2	2	1	876	95.875	4.7	2676537	MGG_03668; MGG_03668	4	transport		protein binding;transporter activity	Pf13513	High	0	4.5301	2
FALSE	IsMasterProtein	MGG_03378T0	MGG_03378 | Magnaporthe oryzae 70-15 nuclear condensin complex subunit Smc4 (1497 aa)	1.3369	2	2	2	1	1496	167.191	5.71	2676897	MGG_03378; MGG_03378	4	cell organization and biogenesis	chromosome;nucleus	nucleotide binding;protein binding	Pf02463, Pf06470, Pf08317, Pf12128, Pf13175, Pf13304, Pf13476, Pf13555	High	0	4.51019	2
FALSE	IsMasterProtein	MGG_03684T0	MGG_03684 | Magnaporthe oryzae 70-15 mitochondrial distribution and morphology protein 38 (553 aa)	4.71014	2	2	2	1	552	60.936	7.87	2676491	MGG_03684; MGG_03684	4				Pf07766	High	0	4.50955	2
FALSE	IsMasterProtein	MGG_05477T0	MGG_05477 | Magnaporthe oryzae 70-15 26S protease regulatory subunit 4 (460 aa)	7.84314	3	3	3	1	459	50.893	5.88	2676142	MGG_05477; MGG_05477	1	metabolic process	cytoplasm	catalytic activity;nucleotide binding	Pf00004, Pf00910, Pf05673, Pf05729, Pf07724, Pf07726, Pf07728, Pf13191, Pf13401	High	0	4.48426	3
FALSE	IsMasterProtein	MGG_06175T0	MGG_06175 | Magnaporthe oryzae 70-15 hypothetical protein (723 aa)	3.04709	2	2	2	1	722	81.612	7.81	2684315	MGG_06175; MGG_06175	3	cellular homeostasis;regulation of biological process			Pf00085, Pf13848	High	0	4.48247	2
FALSE	IsMasterProtein	MGG_04943T0	MGG_04943 | Magnaporthe oryzae 70-15 CMGC/MAPK protein kinase (416 aa)	4.81928	2	2	2	1	415	46.963	5.72	2675515	MGG_04943; MGG_04943	3	metabolic process;regulation of biological process;response to stimulus		catalytic activity;nucleotide binding;signal transducer activity	Pf00069, Pf07714	High	0	4.46977	2
FALSE	IsMasterProtein	MGG_06426T0	MGG_06426 | Magnaporthe oryzae 70-15 hypothetical protein (1794 aa)	1.28277	2	2	2	1	1793	197.133	5.41	2684581	MGG_06426; MGG_06426	4				Pf10487	High	0	4.46521	2
FALSE	IsMasterProtein	MGG_01985T0	MGG_01985 | Magnaporthe oryzae 70-15 Delta(12) fatty acid desaturase (488 aa)	5.74949	2	2	2	1	487	54.198	8.38	2681104	MGG_01985; MGG_01985	1	metabolic process		catalytic activity	Pf00487, Pf11960	High	0	4.46326	2
FALSE	IsMasterProtein	MGG_02739T0	MGG_02739 | Magnaporthe oryzae 70-15 hypothetical protein (303 aa)	7.61589	2	2	2	1	302	34.144	9.45	2682721	MGG_02739; MGG_02739	7	metabolic process	membrane;mitochondrion		Pf05019	High	0	4.42828	2
FALSE	IsMasterProtein	MGG_07232T0	MGG_07232 | Magnaporthe oryzae 70-15 hypothetical protein (354 aa)	6.79887	2	2	2	1	353	39.131	7.03	2683120	MGG_07232; MGG_07232	2				Pf00561, Pf09752, Pf12695, Pf12697	High	0	4.42827	2
FALSE	IsMasterProtein	MGG_12989T0	MGG_12989 | Magnaporthe oryzae 70-15 CobW domain-containing protein (393 aa)	5.86735	2	2	2	1	392	42.335	5.15	5048924	MGG_12989; MGG_12989	3				Pf02492, Pf03205	High	0	4.42728	2
FALSE	IsMasterProtein	MGG_05283T0	MGG_05283 | Magnaporthe oryzae 70-15 uricase (296 aa)	3.05085	1	2	1	1	295	32.805	6.33	2675338	MGG_05283; MGG_05283	3	metabolic process		catalytic activity	Pf01014	High	0	4.42687	1
FALSE	IsMasterProtein	MGG_06321T0	MGG_06321 | Magnaporthe oryzae 70-15 glycyl-tRNA synthetase (727 aa)	3.30579	2	2	2	1	726	81.257	6.89	2684476	MGG_06321; MGG_06321	4	metabolic process	cytoplasm;mitochondrion	catalytic activity;nucleotide binding	Pf00587, Pf03129	High	0	4.42233	2
FALSE	IsMasterProtein	MGG_17961T0	MGG_17961 | Magnaporthe oryzae 70-15 hypothetical protein (417 aa)	6.97115	2	2	2	1	416	45.719	5.36	12984843	MGG_17961; MGG_17961	7					High	0	4.40872	2
FALSE	IsMasterProtein	MGG_13203T0	MGG_13203 | Magnaporthe oryzae 70-15 ATPase (755 aa)	3.5809	2	2	2	1	754	82.903	5.99	5049070	MGG_13203; MGG_13203	3	metabolic process;response to stimulus		catalytic activity;nucleotide binding	Pf00004, Pf01078, Pf05496, Pf07724, Pf07728, Pf13191	High	0	4.40745	2
FALSE	IsMasterProtein	MGG_09517T0	MGG_09517 | Magnaporthe oryzae 70-15 vacuolar protein sorting-associated protein 1 (699 aa)	3.29513	2	2	2	1	698	77.097	8.4	2680525	MGG_09517; MGG_09517	3	cell organization and biogenesis;metabolic process;transport	cytoplasm;membrane	catalytic activity;nucleotide binding	Pf00350, Pf01031, Pf02212	High	0	4.39143	2
FALSE	IsMasterProtein	MGG_11861T0	MGG_11861 | Magnaporthe oryzae 70-15 1,3-beta-glucanosyltransferase gel4 (529 aa)	3.97727	2	2	2	1	528	56.526	5.88	5049650	MGG_11861; MGG_11861	1	metabolic process	membrane	catalytic activity	Pf03198, Pf07983	High	0	4.3912	2
FALSE	IsMasterProtein	MGG_01669T0	MGG_01669 | Magnaporthe oryzae 70-15 DNA damage tolerance protein rad31 (450 aa)	4.23163	2	2	2	1	449	49.03	5.35	2679611	MGG_01669; MGG_01669	2	metabolic process		catalytic activity	Pf00899, Pf04529	High	0	4.37993	2
FALSE	IsMasterProtein	MGG_17936T0	MGG_17936 | Magnaporthe oryzae 70-15 hypothetical protein (376 aa)	4.8	2	2	2	1	375	40.421	5.76	12984810	MGG_17936; MGG_17936	7	metabolic process		catalytic activity	Pf01408	High	0	4.37942	2
FALSE	IsMasterProtein	MGG_04140T0	MGG_04140 | Magnaporthe oryzae 70-15 mitochondrial NADH dehydrogenase (690 aa)	3.33817	2	2	2	1	689	77.305	9.26	2677650	MGG_04140; MGG_04140	6	metabolic process		catalytic activity;metal ion binding;nucleotide binding	Pf00036, Pf00070, Pf07992, Pf13405	High	0	4.37829	2
FALSE	IsMasterProtein	MGG_00447T0	MGG_00447 | Magnaporthe oryzae 70-15 brefeldin A resistance protein (1485 aa)	1.34771	2	2	2	1	1484	165.325	6.68	2674932	MGG_00447; MGG_00447	5	metabolic process;transport	membrane	catalytic activity;nucleotide binding;transporter activity	Pf00005, Pf01061, Pf06422, Pf12698, Pf13304, Pf14510	High	0	4.37612	2
FALSE	IsMasterProtein	MGG_00167T0	MGG_00167 | Magnaporthe oryzae 70-15 hypothetical protein (275 aa)	7.66423	2	2	2	1	274	31.285	8.95	2674556	MGG_00167; MGG_00167	5	metabolic process	membrane;mitochondrion	catalytic activity;metal ion binding	Pf13085, Pf13183, Pf13534	High	0	4.3687	2
FALSE	IsMasterProtein	MGG_08259T0	MGG_08259 | Magnaporthe oryzae 70-15 hypothetical protein (559 aa)	4.83871	2	2	2	1	558	59.9	8.34	2678599	MGG_08259; MGG_08259	2	metabolic process			Pf10510	High	0	4.36848	2
FALSE	IsMasterProtein	MGG_05996T0	MGG_05996 | Magnaporthe oryzae 70-15 ubiquitin C-terminal hydrolase (1025 aa)	1.75781	2	2	2	1	1024	108.536	7.96	2683979	MGG_05996; MGG_05996	3	metabolic process		catalytic activity	Pf00443, Pf13423	High	0	4.36775	2
FALSE	IsMasterProtein	MGG_12159T0	MGG_12159 | Magnaporthe oryzae 70-15 uridine kinase (455 aa)	4.62555	2	2	2	1	454	51.192	6.61	2677649	MGG_12159; MGG_12159	6	metabolic process		catalytic activity;nucleotide binding	Pf00485, Pf14681	High	0	4.36752	2
FALSE	IsMasterProtein	MGG_08814T0	MGG_08814 | Magnaporthe oryzae 70-15 dihydroorotate dehydrogenase (515 aa)	4.28016	2	2	2	1	514	54.034	9.36	2678980	MGG_08814; MGG_08814	6	metabolic process	cytoplasm;membrane	catalytic activity	Pf01180	High	0	4.36038	2
FALSE	IsMasterProtein	MGG_00864T0	MGG_00864 | Magnaporthe oryzae 70-15 serine palmitoyltransferase 1 (520 aa)	3.46821	2	2	2	1	519	57.425	7.42	2675169	MGG_00864; MGG_00864	5	metabolic process		catalytic activity	Pf00155, Pf00266, Pf01053	High	0	4.35694	2
FALSE	IsMasterProtein	MGG_06643T0	MGG_06643 | Magnaporthe oryzae 70-15 hypothetical protein (780 aa)	2.69576	2	2	2	1	779	85.791	5.74	2684816	MGG_06643; MGG_06643	1	metabolic process		catalytic activity	Pf01431, Pf05649	High	0	4.35439	2
FALSE	IsMasterProtein	MGG_13171T0	MGG_13171 | Magnaporthe oryzae 70-15 E3 ubiquitin-protein ligase ubr1 (2207 aa)	0.815956	2	2	2	1	2206	249.766	5.92	5051572	MGG_13171; MGG_13171	1	metabolic process		catalytic activity;metal ion binding;protein binding	Pf02207	High	0	4.33697	2
FALSE	IsMasterProtein	MGG_05007T0	MGG_05007 | Magnaporthe oryzae 70-15 hypothetical protein (665 aa)	4.21687	2	2	2	1	664	69.785	9.19	2675287	MGG_05007; MGG_05007	3					High	0	4.33297	2
FALSE	IsMasterProtein	MGG_06479T0	MGG_06479 | Magnaporthe oryzae 70-15 40S ribosomal protein S22 (131 aa)	12.3077	2	2	2	1	130	14.731	10.1	2684634	MGG_06479; MGG_06479	4	metabolic process	ribosome	structural molecule activity	Pf00410	High	0	4.30936	2
FALSE	IsMasterProtein	MGG_04652T0	MGG_04652 | Magnaporthe oryzae 70-15 DNA-directed RNA polymerase II largest subunit (1758 aa)	1.30905	2	2	2	1	1757	193.54	6.47	2678092	MGG_04652; MGG_04652	2	metabolic process		catalytic activity;DNA binding	Pf00623, Pf04983, Pf04990, Pf04992, Pf04997, Pf04998, Pf05000	High	0	4.29934	2
FALSE	IsMasterProtein	MGG_06979T0	MGG_06979 | Magnaporthe oryzae 70-15 SEY1 (849 aa)	2.24057	2	2	2	1	848	95.382	5.4	2685152	MGG_06979; MGG_06979	1	cell organization and biogenesis;metabolic process	endoplasmic reticulum;membrane	catalytic activity;nucleotide binding	Pf00350, Pf02263, Pf05879	High	0	4.28914	2
FALSE	IsMasterProtein	MGG_08880T0	MGG_08880 | Magnaporthe oryzae 70-15 hypothetical protein (635 aa)	3.78549	2	2	2	1	634	70.344	7.71	2679866	MGG_08880; MGG_08880	2	metabolic process		catalytic activity	Pf00890, Pf01266, Pf01494, Pf01946, Pf03486, Pf05187, Pf07992, Pf12831, Pf12838, Pf13450, Pf13454	High	0	4.28666	2
FALSE	IsMasterProtein	MGG_06681T0	MGG_06681 | Magnaporthe oryzae 70-15 arginine-tRNA-protein transferase 1 (461 aa)	4.34783	2	2	2	1	460	52.609	6.23	2684854	MGG_06681; MGG_06681	1	metabolic process		catalytic activity	Pf04376, Pf04377, Pf13480	High	0	4.26366	2
FALSE	IsMasterProtein	MGG_02572T0	MGG_02572 | Magnaporthe oryzae 70-15 prion formation protein 1 (1119 aa)	2.14669	2	2	2	1	1118	122.743	7.37	2682742	MGG_02572; MGG_02572	7	metabolic process;regulation of biological process;response to stimulus	mitochondrion	catalytic activity;nucleotide binding	Pf00005, Pf01926, Pf08477, Pf13304, Pf13476, Pf13558	High	0	4.26064	2
FALSE	IsMasterProtein	MGG_00253T0	MGG_00253 | Magnaporthe oryzae 70-15 imidazole glycerol phosphate synthase hisHF (556 aa)	3.42342	2	2	2	1	555	59.162	5.58	2674605	MGG_00253; MGG_00253	5	metabolic process	cytoplasm	catalytic activity	Pf00117, Pf00977, Pf01174, Pf07685	High	0	4.25395	2
FALSE	IsMasterProtein	MGG_04204T0	MGG_04204 | Magnaporthe oryzae 70-15 guanine nucleotide-binding protein alpha-2 subunit (357 aa)	5.33708	2	2	1	1	356	41.292	5.91	2677128	MGG_04204; MGG_04204	6	metabolic process;regulation of biological process;response to stimulus		catalytic activity;nucleotide binding;protein binding;signal transducer activity	Pf00025, Pf00503	High	0	4.24403	2
FALSE	IsMasterProtein	MGG_01324T0	MGG_01324 | Magnaporthe oryzae 70-15 urease (836 aa)	2.75449	2	2	2	1	835	90.308	5.9	2679536	MGG_01324; MGG_01324	2	metabolic process		catalytic activity;metal ion binding	Pf00449, Pf00547, Pf00699, Pf01979, Pf07969, Pf13594	High	0	4.22875	2
FALSE	IsMasterProtein	MGG_15026T0	MGG_15026 | Magnaporthe oryzae 70-15 hypothetical protein (585 aa)	3.59589	2	2	2	1	584	64.619	5.15	12984898	MGG_15026; MGG_15026	7	metabolic process		catalytic activity;nucleotide binding	Pf00732, Pf01266, Pf05199, Pf05834, Pf13450	High	0	4.22175	2
FALSE	IsMasterProtein	MGG_14352T0	MGG_14352 | Magnaporthe oryzae 70-15 acetyltransferase (188 aa)	9.62567	2	2	2	1	187	20.673	5.15	5048768	MGG_14352; MGG_14352	5	metabolic process		catalytic activity	Pf00583, Pf13508	High	0	4.21597	2
FALSE	IsMasterProtein	MGG_00805T0	MGG_00805 | Magnaporthe oryzae 70-15 kynurenine 3-monooxygenase (529 aa)	3.0303	2	2	2	1	528	59.238	6.65	2675223	MGG_00805; MGG_00805	5	metabolic process	membrane;mitochondrion	catalytic activity;nucleotide binding	Pf00070, Pf01134, Pf01266, Pf01494, Pf03486, Pf07992, Pf12831, Pf13450	High	0	4.21503	2
FALSE	IsMasterProtein	MGG_00518T0	MGG_00518 | Magnaporthe oryzae 70-15 proliferating cell nuclear antigen (260 aa)	7.33591	2	2	2	1	259	28.401	4.64	2674666	MGG_00518; MGG_00518	5	metabolic process;regulation of biological process	nucleus	DNA binding;enzyme regulator activity	Pf00705, Pf02747	High	0	4.19177	2
FALSE	IsMasterProtein	MGG_03372T0	MGG_03372 | Magnaporthe oryzae 70-15 40S ribosomal protein S20 (117 aa)	13.7931	2	2	2	1	116	13.098	9.52	2676891	MGG_03372; MGG_03372	4	metabolic process	ribosome	RNA binding;structural molecule activity	Pf00338	High	0	4.18342	2
FALSE	IsMasterProtein	MGG_04352T0	MGG_04352 | Magnaporthe oryzae 70-15 hypothetical protein (364 aa)	6.33609	2	2	2	1	363	39.728	6.61	2677781	MGG_04352; MGG_04352	2	cell organization and biogenesis;regulation of biological process	cytoskeleton	protein binding	Pf00400	High	0	4.18198	2
FALSE	IsMasterProtein	MGG_13781T0	MGG_13781 | Magnaporthe oryzae 70-15 serine hydroxymethyltransferase (517 aa)	3.48837	2	2	2	1	516	56.814	9.13	5049001	MGG_13781; MGG_13781	1	metabolic process		catalytic activity	Pf00464	High	0	4.15328	2
FALSE	IsMasterProtein	MGG_13020T0	MGG_13020 | Magnaporthe oryzae 70-15 glucose-repressible alcohol dehydrogenase transcriptional effector (761 aa)	2.89474	2	2	2	1	760	85.207	7.03	5051433	MGG_13020; MGG_13020	1			protein binding	Pf03372, Pf12799, Pf13855	High	0	4.14661	2
FALSE	IsMasterProtein	MGG_12996T0	MGG_12996 | Magnaporthe oryzae 70-15 glutamate-5-semialdehyde dehydrogenase (446 aa)	6.51685	2	2	2	1	445	46.532	5.52	5048932	MGG_12996; MGG_12996	3	metabolic process		catalytic activity;nucleotide binding		High	0.0013459	4.14208	2
FALSE	IsMasterProtein	MGG_09300T0	MGG_09300 | Magnaporthe oryzae 70-15 DNA replication licensing factor mcm7 (816 aa)	2.45399	2	2	2	1	815	90.222	5.66	2680163	MGG_09300; MGG_09300	1	cell organization and biogenesis;metabolic process;regulation of biological process;response to stimulus	nucleus	catalytic activity;DNA binding;nucleotide binding	Pf00493, Pf07728, Pf14551	High	0.0013459	4.13366	2
FALSE	IsMasterProtein	MGG_01026T0	MGG_01026 | Magnaporthe oryzae 70-15 hydroxymethylglutaryl-CoA synthase (457 aa)	3.72807	2	2	2	1	456	49.933	6.55	2674675	MGG_01026; MGG_01026	5	metabolic process		catalytic activity	Pf01154, Pf08540	High	0.0013459	4.13282	2
FALSE	IsMasterProtein	MGG_09501T0	MGG_09501 | Magnaporthe oryzae 70-15 serine racemase (404 aa)	6.20347	2	2	2	1	403	42.633	7.84	2680538	MGG_09501; MGG_09501	3	metabolic process		catalytic activity	Pf00291	High	0.0013459	4.12329	2
FALSE	IsMasterProtein	MGG_02747T0	MGG_02747 | Magnaporthe oryzae 70-15 40S ribosomal protein S4-A (263 aa)	6.10687	2	2	2	1	262	29.455	10.15	2682729	MGG_02747; MGG_02747	7	metabolic process	ribosome	RNA binding;structural molecule activity	Pf00900, Pf08071	High	0.0013459	4.10252	2
FALSE	IsMasterProtein	MGG_04150T0	MGG_04150 | Magnaporthe oryzae 70-15 AP-2 complex subunit beta (725 aa)	2.76243	2	2	2	1	724	80.624	6.25	2677629	MGG_04150; MGG_04150	6	transport	membrane	transporter activity	Pf01602, Pf02985, Pf12717, Pf13646	High	0.0013459	4.07878	2
FALSE	IsMasterProtein	MGG_07912T0	MGG_07912 | Magnaporthe oryzae 70-15 erythrocyte band 7 integral membrane protein (424 aa)	4.49173	2	2	2	1	423	44.76	8.95	2683839	MGG_07912; MGG_07912	3		membrane		Pf01145	High	0.0013459	4.07531	2
FALSE	IsMasterProtein	MGG_02512T0	MGG_02512 | Magnaporthe oryzae 70-15 cytochrome oxidase assembly (210 aa)	11.0048	2	2	2	1	209	23.875	9.7	2681609	MGG_02512; MGG_02512	1				Pf08695	High	0.0013459	4.0745	2
FALSE	IsMasterProtein	MGG_06482T0	MGG_06482 | Magnaporthe oryzae 70-15 STE/STE7 protein kinase (528 aa)	5.6926	2	2	2	1	527	56.379	7.2	2684637	MGG_06482; MGG_06482	4	metabolic process		catalytic activity;nucleotide binding	Pf00069, Pf07714, Pf14531	High	0.0013459	4.06445	2
FALSE	IsMasterProtein	MGG_01924T0	MGG_01924 | Magnaporthe oryzae 70-15 benzoate 4-monooxygenase cytochrome P450 (537 aa)	3.54478	2	2	2	1	536	59.495	7.65	2681139	MGG_01924; MGG_01924	6	metabolic process		catalytic activity;metal ion binding	Pf00067	High	0.0013459	4.03759	2
FALSE	IsMasterProtein	MGG_02608T0	MGG_02608 | Magnaporthe oryzae 70-15 26S proteasome regulatory subunit RPN5 (508 aa)	3.94477	2	2	2	1	507	57.909	7.33	2682348	MGG_02608; MGG_02608	7		proteasome	protein binding	Pf01399	High	0.0013459	4.02325	2
FALSE	IsMasterProtein	MGG_09927T0	MGG_09927 | Magnaporthe oryzae 70-15 60S ribosomal protein L33-B (110 aa)	22.0183	2	2	2	1	109	12.337	10.84	2680897	MGG_09927; MGG_09927	1	metabolic process	ribosome	structural molecule activity	Pf01247	High	0.0013459	4.0229	2
FALSE	IsMasterProtein	MGG_11785T0	MGG_11785 | Magnaporthe oryzae 70-15 60S ribosomal protein L15 (204 aa)	11.33	2	2	2	1	203	24.103	11.33	5049572	MGG_11785; MGG_11785	1	metabolic process	ribosome	structural molecule activity	Pf00827	High	0.0013459	3.97954	2
FALSE	IsMasterProtein	MGG_12752T0	MGG_12752 | Magnaporthe oryzae 70-15 epidermal retinal dehydrogenase 2 (359 aa)	2.7933	1	2	1	1	358	38.865	6.62	5050126	MGG_12752; MGG_12752	4	metabolic process		catalytic activity	Pf00106, Pf08659, Pf13561	High	0.0013459	3.96873	1
FALSE	IsMasterProtein	MGG_11805T0	MGG_11805 | Magnaporthe oryzae 70-15 lysine-sensitive aspartokinase 3 (511 aa)	3.72549	2	2	2	1	510	55.713	6.67	2685052	MGG_11805; MGG_11805	1	metabolic process		catalytic activity	Pf00696, Pf01842, Pf13840	High	0.0013459	3.95142	2
FALSE	IsMasterProtein	MGG_01720T0	MGG_01720 | Magnaporthe oryzae 70-15 transcription regulatory protein SWI3 (705 aa)	2.55682	2	2	2	1	704	76.248	4.98	2679776	MGG_01720; MGG_01720	2		nucleus	DNA binding;protein binding	Pf00249, Pf04433, Pf13921	High	0.0013459	3.94826	2
FALSE	IsMasterProtein	MGG_02766T0	MGG_02766 | Magnaporthe oryzae 70-15 succinate-semialdehyde dehydrogenase (633 aa)	2.53165	2	2	2	1	632	67.91	8.62	2682771	MGG_02766; MGG_02766	7	metabolic process		catalytic activity	Pf00171	High	0.0013459	3.93656	2
FALSE	IsMasterProtein	MGG_04330T0	MGG_04330 | Magnaporthe oryzae 70-15 mitochondrial ribosomal protein subunit S4 (702 aa)	2.42511	2	2	2	1	701	75.012	6.61	2677382	MGG_04330; MGG_04330	6	metabolic process	ribosome	catalytic activity;nucleotide binding;protein binding	Pf00478, Pf00564, Pf00571	High	0.0013459	3.91795	2
FALSE	IsMasterProtein	MGG_05265T0	MGG_05265 | Magnaporthe oryzae 70-15 elongation factor 2 (1074 aa)	1.95713	2	2	2	1	1073	116.654	5.43	2675483	MGG_05265; MGG_05265	3	metabolic process		catalytic activity;nucleotide binding;RNA binding	Pf00009, Pf00679, Pf03144, Pf03764, Pf14492	High	0.0013459	3.90986	2
FALSE	IsMasterProtein	MGG_06475T0	MGG_06475 | Magnaporthe oryzae 70-15 alpha-actinin (789 aa)	2.41117	2	2	2	1	788	88.256	5.27	2684630	MGG_06475; MGG_06475	4			metal ion binding;protein binding	Pf00307, Pf08726, Pf11971	High	0.0013459	3.89404	2
FALSE	IsMasterProtein	MGG_15700T0	MGG_15700 | Magnaporthe oryzae 70-15 hypothetical protein (551 aa)	3.09091	2	2	2	1	550	59.61	6.55	12984653	MGG_15700; MGG_15700	2	transport	membrane	transporter activity	Pf00083, Pf07690	High	0.0013459	3.89064	2
FALSE	IsMasterProtein	MGG_08834T0	MGG_08834 | Magnaporthe oryzae 70-15 ribosomal protein L28e (152 aa)	10.596	2	2	2	1	151	16.359	10.65	2679820	MGG_08834; MGG_08834	2	metabolic process	ribosome	structural molecule activity	Pf01778	High	0.0013459	3.88419	2
FALSE	IsMasterProtein	MGG_05249T0	MGG_05249 | Magnaporthe oryzae 70-15 chaperone dnaJ 3 (444 aa)	4.06321	2	2	2	1	443	48.122	5.4	2675594	MGG_05249; MGG_05249	3	metabolic process;response to stimulus		metal ion binding;nucleotide binding;protein binding	Pf00226, Pf00684, Pf01556	High	0.0013459	3.88362	2
FALSE	IsMasterProtein	MGG_11916T0	MGG_11916 | Magnaporthe oryzae 70-15 CAP20 (187 aa)	12.3656	2	2	2	1	186	20.622	9.09	5049707	MGG_11916; MGG_11916	1	metabolic process			Pf00923, Pf08665	High	0.0013459	3.87221	2
FALSE	IsMasterProtein	MGG_14886T0	MGG_14886 | Magnaporthe oryzae 70-15 sphingolipid C9-methyltransferase (513 aa)	5.27344	2	2	2	1	512	57.674	6.09	12984493	MGG_14886; MGG_14886	4	metabolic process		catalytic activity	Pf02353, Pf08241, Pf08242, Pf12847, Pf13489, Pf13659, Pf13847	High	0.0013459	3.86293	2
FALSE	IsMasterProtein	MGG_16743T0	MGG_16743 | Magnaporthe oryzae 70-15 hypothetical protein (634 aa)	3.15956	2	2	2	1	633	71.797	5.53	12984239	MGG_16743; MGG_16743	3				Pf06985	High	0.0013459	3.86244	2
FALSE	IsMasterProtein	MGG_04714T0	MGG_04714 | Magnaporthe oryzae 70-15 DNA-directed RNA polymerase II subunit RPB2 (1277 aa)	1.5674	2	2	2	1	1276	143.573	7.11	2677913	MGG_04714; MGG_04714	1	metabolic process		catalytic activity;DNA binding	Pf00562, Pf04560, Pf04561, Pf04563, Pf04565, Pf04566, Pf04567	High	0.0013459	3.85969	2
FALSE	IsMasterProtein	MGG_13188T0	MGG_13188 | Magnaporthe oryzae 70-15 voltage-gated potassium channel subunit beta-2 (348 aa)	5.4755	2	2	2	1	347	38.788	6.71	2684308	MGG_13188; MGG_13188	3	transport		transporter activity	Pf00248	High	0.0013459	3.83884	2
FALSE	IsMasterProtein	MGG_05676T0	MGG_05676 | Magnaporthe oryzae 70-15 coatomer subunit delta (515 aa)	3.6965	2	2	2	1	514	57.243	5.25	2675981	MGG_05676; MGG_05676	1	transport	membrane	protein binding	Pf00928, Pf01217	High	0.0013459	3.82401	2
FALSE	IsMasterProtein	MGG_12999T0	MGG_12999 | Magnaporthe oryzae 70-15 acetoacetate-CoA ligase (705 aa)	2.69886	2	2	2	1	704	77.227	8.12	5048935	MGG_12999; MGG_12999	3	metabolic process		catalytic activity	Pf00501, Pf09660	High	0.0013459	3.79713	2
FALSE	IsMasterProtein	MGG_10912T0	MGG_10912 | Magnaporthe oryzae 70-15 mycocerosic acid synthase (2572 aa)	0.777907	2	2	2	1	2571	271.786	6.02	5048915	MGG_10912; MGG_10912	3	metabolic process		catalytic activity	Pf00106, Pf00109, Pf00698, Pf02801, Pf08659, Pf14765	High	0.0013459	3.79561	2
FALSE	IsMasterProtein	MGG_01333T0	MGG_01333 | Magnaporthe oryzae 70-15 hypothetical protein (292 aa)	7.56014	2	2	2	1	291	33.12	8.37	2679373	MGG_01333; MGG_01333	2	metabolic process		catalytic activity	Pf00329	High	0.0013459	3.7921	2
FALSE	IsMasterProtein	MGG_04745T0	MGG_04745 | Magnaporthe oryzae 70-15 ARP2/3 complex 34 kDa subunit (320 aa)	5.95611	2	2	2	1	319	36.749	7.03	2678068	MGG_04745; MGG_04745	2	cell organization and biogenesis;regulation of biological process	cytoskeleton		Pf04045	High	0.0013459	3.78791	2
FALSE	IsMasterProtein	MGG_03070T0	MGG_03070 | Magnaporthe oryzae 70-15 epoxide hydrolase domain-containing protein (411 aa)	4.87805	2	2	2	1	410	46.489	6.18	2682623	MGG_03070; MGG_03070	7	metabolic process;response to stimulus	membrane	catalytic activity	Pf00561, Pf06441, Pf12695, Pf12697	High	0.0013459	3.78542	2
FALSE	IsMasterProtein	MGG_04536T0	MGG_04536 | Magnaporthe oryzae 70-15 hypothetical protein (961 aa)	2.08333	2	2	2	1	960	103.699	6.76	2678206	MGG_04536; MGG_04536	2	metabolic process;response to stimulus		antioxidant activity;catalytic activity		High	0.0013459	3.7773	2
FALSE	IsMasterProtein	MGG_04212T0	MGG_04212 | Magnaporthe oryzae 70-15 L-ornithine 5-monooxygenase (L-ornithine N(5)-oxygenase) (564 aa)	3.01954	2	2	2	1	563	62.055	6.84	2677438	MGG_04212; MGG_04212	6	metabolic process		catalytic activity	Pf07992, Pf13434, Pf13454, Pf13738	High	0.0013459	3.75692	2
FALSE	IsMasterProtein	MGG_09640T0	MGG_09640 | Magnaporthe oryzae 70-15 alpha-amylase 1 (533 aa)	3.57143	2	2	2	1	532	58.678	6.13	2680654	MGG_09640; MGG_09640	7	metabolic process		catalytic activity;metal ion binding	Pf00128, Pf09260	High	0.0013459	3.74403	2
FALSE	IsMasterProtein	MGG_03203T0	MGG_03203 | Magnaporthe oryzae 70-15 54S ribosomal protein L16 (252 aa)	7.17131	2	2	2	1	251	27.954	10.87	2676507	MGG_03203; MGG_03203	4	metabolic process	ribosome	RNA binding;structural molecule activity	Pf00252	High	0.0013459	3.73469	2
FALSE	IsMasterProtein	MGG_06878T0	MGG_06878 | Magnaporthe oryzae 70-15 ATP-dependent permease MDL2 (825 aa)	2.18447	2	2	2	1	824	88.268	9.41	2685051	MGG_06878; MGG_06878	1	metabolic process;transport		catalytic activity;nucleotide binding;transporter activity	Pf00005, Pf00664, Pf02463, Pf13558	High	0.0013459	3.70708	2
FALSE	IsMasterProtein	MGG_09290T0	MGG_09290 | Magnaporthe oryzae 70-15 arginine N-methyltransferase 2 (435 aa)	6.68203	2	2	2	1	434	47.282	4.54	2680168	MGG_09290; MGG_09290	1	metabolic process	cytoplasm;nucleus	catalytic activity		High	0.0013459	3.70545	2
FALSE	IsMasterProtein	MGG_11382T0	MGG_11382 | Magnaporthe oryzae 70-15 translation initiation factor RLI1 (611 aa)	2.95082	2	2	2	1	610	68.706	8.21	2677986	MGG_11382; MGG_11382	2	metabolic process		catalytic activity;nucleotide binding;RNA binding	Pf00005, Pf00037, Pf02463, Pf04068, Pf12838, Pf13183, Pf13187, Pf13304, Pf13484, Pf14697	High	0.0013459	3.68204	2
FALSE	IsMasterProtein	MGG_04454T0	MGG_04454 | Magnaporthe oryzae 70-15 transporter GOS1 (228 aa)	7.48899	2	2	2	1	227	25.966	9.07	2678152	MGG_04454; MGG_04454	2	transport	Golgi;membrane		Pf12352	High	0.0013459	3.68063	2
FALSE	IsMasterProtein	MGG_06721T0	MGG_06721 | Magnaporthe oryzae 70-15 60S ribosomal protein L28 (151 aa)	12	2	2	2	1	150	16.814	10.4	2684894	MGG_06721; MGG_06721	1	metabolic process	ribosome	structural molecule activity	Pf00828	High	0.0013459	3.68054	2
FALSE	IsMasterProtein	MGG_06571T0	MGG_06571 | Magnaporthe oryzae 70-15 60S ribosomal protein L43 (93 aa)	21.7391	2	2	2	1	92	10.045	10.65	2684726	MGG_06571; MGG_06571	4	metabolic process	ribosome	structural molecule activity	Pf01780	High	0.0013459	3.67441	2
FALSE	IsMasterProtein	MGG_00848T0	MGG_00848 | Magnaporthe oryzae 70-15 hypothetical protein (134 aa)	11.2782	2	2	2	1	133	14.696	9.44	2674264	MGG_00848; MGG_00848	5	transport	membrane		Pf03650	High	0.0013459	3.67241	2
FALSE	IsMasterProtein	MGG_01325T0	MGG_01325 | Magnaporthe oryzae 70-15 high mobility group protein (345 aa)	6.39535	2	2	2	1	344	37.328	8.15	2679537	MGG_01325; MGG_01325	2			protein binding	Pf00505, Pf09011	High	0.0013459	3.66333	2
FALSE	IsMasterProtein	MGG_00905T0	MGG_00905 | Magnaporthe oryzae 70-15 Sec14 cytosolic factor (344 aa)	4.95627	2	2	2	1	343	37.77	7.37	2674422	MGG_00905; MGG_00905	5	transport	nucleus	transporter activity	Pf00650, Pf13716	High	0.0013459	3.6597	2
FALSE	IsMasterProtein	MGG_04059T0	MGG_04059 | Magnaporthe oryzae 70-15 phosphoserine aminotransferase (428 aa)	2.57611	1	2	1	1	427	45.715	7.5	2677672	MGG_04059; MGG_04059	6	metabolic process		catalytic activity	Pf00266	High	0.0013459	3.65858	1
FALSE	IsMasterProtein	MGG_08019T0	MGG_08019 | Magnaporthe oryzae 70-15 F-box domain-containing protein (341 aa)	5.58824	2	2	2	1	340	37.557	4.96	2678285	MGG_08019; MGG_08019	2			protein binding	Pf00646, Pf07302, Pf12937	High	0.0013459	3.63104	2
FALSE	IsMasterProtein	MGG_00270T0	MGG_00270 | Magnaporthe oryzae 70-15 zinc-containing alcohol dehydrogenase (349 aa)	4.88506	2	2	2	1	348	37.098	6.55	2674512	MGG_00270; MGG_00270	5	metabolic process;transport		catalytic activity;metal ion binding	Pf00107, Pf02254, Pf08240, Pf13602	High	0.0013459	3.62118	2
FALSE	IsMasterProtein	MGG_04135T0	MGG_04135 | Magnaporthe oryzae 70-15 mitochondrial F1F0 ATP synthase subunit F (102 aa)	14.8515	1	1	1	1	101	11.171	10.89	2677553	MGG_04135; MGG_04135	6	metabolic process;transport	mitochondrion	catalytic activity;transporter activity	Pf10791	High	0.0013459	3.60425	1
FALSE	IsMasterProtein	MGG_12919T0	MGG_12919 | Magnaporthe oryzae 70-15 synaptobrevin (358 aa)	2.52101	1	2	1	1	357	38.474	5.41	5048851	MGG_12919; MGG_12919	3				Pf09753	High	0.0013459	3.59575	1
FALSE	IsMasterProtein	MGG_06154T0	MGG_06154 | Magnaporthe oryzae 70-15 Ras-like protein (215 aa)	8.41121	2	2	2	1	214	24.083	4.98	2684336	MGG_06154; MGG_06154	3	metabolic process;regulation of biological process;response to stimulus	membrane	catalytic activity;nucleotide binding	Pf00009, Pf00071, Pf08477	High	0.0013459	3.58932	2
FALSE	IsMasterProtein	MGG_07384T0	MGG_07384 | Magnaporthe oryzae 70-15 cystathionine beta-synthase (534 aa)	6.37899	3	3	3	1	533	57.212	6.92	2683304	MGG_07384; MGG_07384	3	metabolic process	cytoplasm;mitochondrion	catalytic activity;nucleotide binding;protein binding	Pf00291, Pf00571	High	0.0013459	3.57124	3
FALSE	IsMasterProtein	MGG_06358T0	MGG_06358 | Magnaporthe oryzae 70-15 amylase-binding protein AbpA (800 aa)	3.12891	2	2	2	1	799	83.525	4.97	2684513	MGG_06358; MGG_06358	4			protein binding	Pf00018, Pf00241, Pf07653, Pf14604	High	0.0013459	3.56724	2
FALSE	IsMasterProtein	MGG_13669T0	MGG_13669 | Magnaporthe oryzae 70-15 peptide transporter PTR2 (625 aa)	6.25	3	3	3	1	624	68.662	7.83	5049434	MGG_13669; MGG_13669	1	transport	membrane	transporter activity	Pf00854, Pf09773	High	0.0013459	3.56415	3
FALSE	IsMasterProtein	MGG_01561T0	MGG_01561 | Magnaporthe oryzae 70-15 nucleolar GTP-binding protein 2 (614 aa)	3.75204	2	2	2	1	613	67.329	8.38	2679507	MGG_01561; MGG_01561	2	transport		nucleotide binding;transporter activity	Pf01926, Pf02421, Pf08153	High	0.0013459	3.52342	2
FALSE	IsMasterProtein	MGG_03329T0	MGG_03329 | Magnaporthe oryzae 70-15 small heat shock protein (211 aa)	7.61905	2	2	2	1	210	23.369	5.54	2676656	MGG_03329; MGG_03329	4	response to stimulus			Pf00011	High	0.0013459	3.48899	2
FALSE	IsMasterProtein	MGG_17274T0	MGG_17274 | Magnaporthe oryzae 70-15 hypothetical protein (216 aa)	5.11628	1	1	1	1	215	24.209	6.35	12986583	MGG_17274; MGG_17274	4					High	0.0013459	3.44194	1
FALSE	IsMasterProtein	MGG_05694T0	MGG_05694 | Magnaporthe oryzae 70-15 Gtr1/RagA G domain-containing protein (395 aa)	5.83756	2	2	2	1	394	44.948	5.19	2676129	MGG_05694; MGG_05694	1	regulation of biological process;response to stimulus	cytoplasm;nucleus	nucleotide binding	Pf04670, Pf08477	High	0.0013459	3.43411	2
FALSE	IsMasterProtein	MGG_04197T0	MGG_04197 | Magnaporthe oryzae 70-15 hypothetical protein (325 aa)	3.7037	1	1	1	1	324	34.943	6.8	2677404	MGG_04197; MGG_04197	6		endoplasmic reticulum		Pf02453	High	0.0013459	3.41566	1
FALSE	IsMasterProtein	MGG_05266T0	MGG_05266 | Magnaporthe oryzae 70-15 eukaryotic translation initiation factor 3 (472 aa)	2.54777	1	1	1	1	471	54.377	5.4	2675482	MGG_05266; MGG_05266	3	cell organization and biogenesis;metabolic process;regulation of biological process	cytoplasm	RNA binding	Pf10255	High	0.0013459	3.23493	1
FALSE	IsMasterProtein	MGG_06083T0	MGG_06083 | Magnaporthe oryzae 70-15 DNA-directed RNA polymerase I (231 aa)	6.52174	1	1	1	1	230	25.857	9.01	2684226	MGG_06083; MGG_06083	3	metabolic process	nucleus	catalytic activity;DNA binding	Pf01191, Pf03871	High	0.0013459	3.21643	1
FALSE	IsMasterProtein	MGG_03556T0	MGG_03556 | Magnaporthe oryzae 70-15 H/ACA ribonucleoprotein complex subunit 1 (217 aa)	6.01852	1	1	1	1	216	21.548	11.58	2676695	MGG_03556; MGG_03556	4	metabolic process		RNA binding	Pf04410	High	0.0013459	3.20104	1
FALSE	IsMasterProtein	MGG_04738T0	MGG_04738 | Magnaporthe oryzae 70-15 short chain dehydrogenase/oxidoreductase (275 aa)	4.74453	1	1	1	1	274	28.316	6.11	2678061	MGG_04738; MGG_04738	1	metabolic process		catalytic activity	Pf00106, Pf00107, Pf01488, Pf02737, Pf03807, Pf08659, Pf13241, Pf13561	High	0.0013459	3.10236	1
FALSE	IsMasterProtein	MGG_12345T0	MGG_12345 | Magnaporthe oryzae 70-15 Sec1 family superfamily protein (756 aa)	1.5894	1	1	1	1	755	84.796	7.4	5050941	MGG_12345; MGG_12345	2	transport			Pf00995	High	0.0013459	3.02599	1
FALSE	IsMasterProtein	MGG_04053T0	MGG_04053 | Magnaporthe oryzae 70-15 proteasome subunit alpha type-1 (275 aa)	5.47445	1	1	1	1	274	30.093	5.57	2677261	MGG_04053; MGG_04053	6	metabolic process	nucleus;proteasome	catalytic activity	Pf00227, Pf10584	High	0.0013459	3.01826	1
FALSE	IsMasterProtein	MGG_08893T0	MGG_08893 | Magnaporthe oryzae 70-15 hypothetical protein (681 aa)	1.76471	1	1	1	1	680	72.242	10.27	2679879	MGG_08893; MGG_08893	2				Pf10452	High	0.0013459	3.00701	1
FALSE	IsMasterProtein	MGG_05427T0	MGG_05427 | Magnaporthe oryzae 70-15 microtubule-associated protein RP/EB family member 1 (248 aa)	5.26316	1	1	1	1	247	27.003	4.98	2675964	MGG_05427; MGG_05427	1			protein binding	Pf00307, Pf03271	High	0.0013459	2.98791	1
FALSE	IsMasterProtein	MGG_11040T0	MGG_11040 | Magnaporthe oryzae 70-15 1-acyl-sn-glycerol-3-phosphate acyltransferase beta (304 aa)	3.63036	1	1	1	1	303	33.324	9.13	2676237	MGG_11040; MGG_11040	3	metabolic process	membrane	catalytic activity	Pf01553	High	0.0013459	2.96402	1
FALSE	IsMasterProtein	MGG_06124T0	MGG_06124 | Magnaporthe oryzae 70-15 activating signal cointegrator 1 complex subunit 3 (1999 aa)	0.650651	1	1	1	1	1998	222.416	6.42	2684274	MGG_06124; MGG_06124	3	metabolic process		catalytic activity;nucleotide binding;protein binding	Pf00270, Pf00271, Pf02889	High	0.0013459	2.94323	1
FALSE	IsMasterProtein	MGG_00172T0	MGG_00172 | Magnaporthe oryzae 70-15 glycoprotease pgp1 (597 aa)	1.84564	1	1	1	1	596	65.789	9.67	2674465	MGG_00172; MGG_00172	5	metabolic process		catalytic activity	Pf00814	High	0.0013459	2.91809	1
FALSE	IsMasterProtein	MGG_12569T0	MGG_12569 | Magnaporthe oryzae 70-15 hypothetical protein (223 aa)	4.95495	1	1	1	1	222	24.124	5.47	2682441	MGG_12569; MGG_12569	7			protein binding	Pf00043, Pf13409, Pf13410, Pf13417, Pf14497	High	0.0013459	2.91051	1
FALSE	IsMasterProtein	MGG_06837T0	MGG_06837 | Magnaporthe oryzae 70-15 40S ribosomal protein S21 (88 aa)	12.6437	1	1	1	1	87	9.582	7.3	2685010	MGG_06837; MGG_06837	1	metabolic process	cytoplasm;ribosome	structural molecule activity	Pf01249	High	0.0013459	2.90383	1
FALSE	IsMasterProtein	MGG_04545T0	MGG_04545 | Magnaporthe oryzae 70-15 cytochrome c peroxidase (363 aa)	3.31492	1	1	1	1	362	39.836	8.32	2677767	MGG_04545; MGG_04545	1	metabolic process;response to stimulus	mitochondrion;organelle lumen	antioxidant activity;catalytic activity;metal ion binding	Pf00141	High	0.0013459	2.90004	1
FALSE	IsMasterProtein	MGG_10827T0	MGG_10827 | Magnaporthe oryzae 70-15 hypothetical protein (110 aa)	15.5963	1	1	1	1	109	11.069	4.37	2676342	MGG_10827; MGG_10827	2	metabolic process	ribosome	structural molecule activity	Pf00428	High	0.0013459	2.89014	1
FALSE	IsMasterProtein	MGG_13191T0	MGG_13191 | Magnaporthe oryzae 70-15 hypothetical protein (184 aa)	5.46448	1	1	1	1	183	20.135	8.34	5049059	MGG_13191; MGG_13191	3	metabolic process		catalytic activity	Pf00583	High	0.0013459	2.88281	1
FALSE	IsMasterProtein	MGG_06914T0	MGG_06914 | Magnaporthe oryzae 70-15 GTP-binding protein rhb1 (189 aa)	7.97872	1	1	1	1	188	20.594	6.39	2685087	MGG_06914; MGG_06914	1	metabolic process;regulation of biological process;response to stimulus	membrane	nucleotide binding	Pf00025, Pf00071, Pf08477	High	0.0013459	2.84291	1
FALSE	IsMasterProtein	MGG_08059T0	MGG_08059 | Magnaporthe oryzae 70-15 hypothetical protein (205 aa)	6.37255	1	1	1	1	204	23.373	10.52	2678317	MGG_08059; MGG_08059	2					High	0.0013459	2.80322	1
FALSE	IsMasterProtein	MGG_00221T0	MGG_00221 | Magnaporthe oryzae 70-15 40S ribosomal protein S7 (204 aa)	4.4335	1	1	1	1	203	23.124	10.23	2674401	MGG_00221; MGG_00221	5	metabolic process	ribosome	structural molecule activity	Pf01251	High	0.0013459	2.79983	1
FALSE	IsMasterProtein	MGG_05271T0	MGG_05271 | Magnaporthe oryzae 70-15 hypothetical protein (320 aa)	3.1348	1	1	1	1	319	33.82	9.95	2675718	MGG_05271; MGG_05271	3					High	0.0013459	2.78669	1
FALSE	IsMasterProtein	MGG_06371T0	MGG_06371 | Magnaporthe oryzae 70-15 pyruvate dehydrogenase E1 component subunit alpha (417 aa)	2.16346	1	1	1	1	416	46.145	8.27	2684526	MGG_06371; MGG_06371	4	metabolic process		catalytic activity	Pf00676	High	0.0013459	2.77717	1
FALSE	IsMasterProtein	MGG_16417T0	MGG_16417 | Magnaporthe oryzae 70-15 hypothetical protein (563 aa)	2.31317	1	1	1	1	562	62.659	4.98	12986350	MGG_16417; MGG_16417	1	metabolic process		catalytic activity;protein binding	Pf07888, Pf07915, Pf10211, Pf12999, Pf13015, Pf13863	High	0.0013459	2.75513	1
FALSE	IsMasterProtein	MGG_08368T0	MGG_08368 | Magnaporthe oryzae 70-15 CDP-diacylglycerol-inositol 3-phosphatidyltransferase PIS (312 aa)	3.85852	1	1	1	1	311	34.571	8.51	2678506	MGG_08368; MGG_08368	2	metabolic process	membrane	catalytic activity	Pf01066	High	0.0013459	2.75041	1
FALSE	IsMasterProtein	MGG_07442T0	MGG_07442 | Magnaporthe oryzae 70-15 hypothetical protein (332 aa)	3.62538	1	1	1	1	331	35.371	5.95	2683362	MGG_07442; MGG_07442	3				Pf01284	High	0.0013459	2.74863	1
FALSE	IsMasterProtein	MGG_05663T0	MGG_05663 | Magnaporthe oryzae 70-15 carboxypeptidase Y (553 aa)	3.07971	1	1	1	1	552	61.554	5.72	2676004	MGG_05663; MGG_05663	1	metabolic process	vacuole	catalytic activity	Pf00450	High	0.0013459	2.74737	1
FALSE	IsMasterProtein	MGG_16596T0	MGG_16596 | Magnaporthe oryzae 70-15 hypothetical protein (814 aa)	1.47601	1	1	1	1	813	90.023	6.11	12986980	MGG_16596; MGG_16596	3	metabolic process		catalytic activity	Pf00456, Pf03894, Pf09363, Pf09364	High	0.0013459	2.7422	1
FALSE	IsMasterProtein	MGG_02606T0	MGG_02606 | Magnaporthe oryzae 70-15 hypothetical protein (64 aa)	19.0476	1	1	1	1	63	7.185	9.7	2682346	MGG_02606; MGG_02606	7	metabolic process;transport		transporter activity	Pf04911	High	0.0013459	2.72825	1
FALSE	IsMasterProtein	MGG_06599T0	MGG_06599 | Magnaporthe oryzae 70-15 AGC/AKT protein kinase (648 aa)	1.5456	1	1	1	1	647	71.907	7.99	2684754	MGG_06599; MGG_06599	4	cell organization and biogenesis;metabolic process;regulation of biological process	cytosol;membrane	catalytic activity;nucleotide binding	Pf00069, Pf00433, Pf07714	High	0.0013459	2.72639	1
FALSE	IsMasterProtein	MGG_03550T0	MGG_03550 | Magnaporthe oryzae 70-15 CDP-diacylglycerol-serine O-phosphatidyltransferase (243 aa)	4.95868	1	1	1	1	242	26.105	8.32	2676425	MGG_03550; MGG_03550	4	metabolic process	membrane	catalytic activity	Pf01066	High	0.0013459	2.7256	1
FALSE	IsMasterProtein	MGG_07456T0	MGG_07456 | Magnaporthe oryzae 70-15 serine/threonine-protein phosphatase 2B catalytic subunit (587 aa)	1.70648	1	1	1	1	586	66.624	5.63	2683376	MGG_07456; MGG_07456	3	cell organization and biogenesis;cellular homeostasis;metabolic process;regulation of biological process;response to stimulus		catalytic activity	Pf00149	High	0.0013459	2.70119	1
FALSE	IsMasterProtein	MGG_02872T0	MGG_02872 | Magnaporthe oryzae 70-15 40S ribosomal protein S27 (83 aa)	9.7561	1	1	1	1	82	8.848	9.22	2682425	MGG_02872; MGG_02872	7	metabolic process	ribosome	structural molecule activity	Pf01667	High	0.0013459	2.69348	1
FALSE	IsMasterProtein	MGG_06472T0	MGG_06472 | Magnaporthe oryzae 70-15 proteasome component PRE6 (270 aa)	4.08922	1	1	1	1	269	29.338	7.84	2684627	MGG_06472; MGG_06472	4	metabolic process	cytoplasm;nucleus;proteasome	catalytic activity	Pf00227, Pf10584	High	0.0013459	2.68362	1
FALSE	IsMasterProtein	MGG_07466T0	MGG_07466 | Magnaporthe oryzae 70-15 cell division control protein 12 (386 aa)	2.85714	1	1	1	1	385	44.466	8.63	2683386	MGG_07466; MGG_07466	3	cell division;cell organization and biogenesis;metabolic process;regulation of biological process	cytoplasm;cytoskeleton	catalytic activity;nucleotide binding;protein binding;structural molecule activity	Pf00735, Pf01926	High	0.0013459	2.68344	1
FALSE	IsMasterProtein	MGG_10833T0	MGG_10833 | Magnaporthe oryzae 70-15 hypothetical protein (1219 aa)	0.90312	1	1	1	1	1218	134.226	6.79	2676348	MGG_10833; MGG_10833	2				Pf14500	High	0.0013459	2.6674	1
FALSE	IsMasterProtein	MGG_01003T0	MGG_01003 | Magnaporthe oryzae 70-15 choline-phosphate cytidylyltransferase (456 aa)	2.63736	1	1	1	1	455	50.056	7.28	2674850	MGG_01003; MGG_01003	5	metabolic process		catalytic activity	Pf01467	High	0.0013459	2.65284	1
FALSE	IsMasterProtein	MGG_01111T0	MGG_01111 | Magnaporthe oryzae 70-15 cytochrome c oxidase subunit 6B (86 aa)	11.7647	1	1	1	1	85	10.177	7.8	2674790	MGG_01111; MGG_01111	5	cell organization and biogenesis;transport	mitochondrion	catalytic activity;transporter activity	Pf02297	High	0.0013459	2.63782	1
FALSE	IsMasterProtein	MGG_17802T0	MGG_17802 | Magnaporthe oryzae 70-15 hypothetical protein (450 aa)	2.22717	1	1	1	1	449	50.09	6.67	12987253	MGG_17802; MGG_17802	6	metabolic process		catalytic activity	Pf00266	High	0.0013459	2.62582	1
FALSE	IsMasterProtein	MGG_00800T0	MGG_00800 | Magnaporthe oryzae 70-15 STE/STE7/MEK1 protein kinase (416 aa)	2.89157	1	1	1	1	415	46.142	6.35	2675190	MGG_00800; MGG_00800	5	metabolic process		catalytic activity;nucleotide binding	Pf00069, Pf07714, Pf14531	High	0.0013459	2.62428	1
FALSE	IsMasterProtein	MGG_10680T0	MGG_10680 | Magnaporthe oryzae 70-15 40S ribosomal protein S24 (136 aa)	6.66667	1	1	1	1	135	15.448	10.96	2682881	MGG_10680; MGG_10680	4	metabolic process	ribosome	nucleotide binding;structural molecule activity	Pf01282	High	0.0013459	2.6151	1
FALSE	IsMasterProtein	MGG_10575T0	MGG_10575 | Magnaporthe oryzae 70-15 hypothetical protein (323 aa)	3.10559	1	1	1	1	322	35.189	6.38	2682188	MGG_10575; MGG_10575	7			protein binding	Pf00010	High	0.0013459	2.61242	1
FALSE	IsMasterProtein	MGG_15627T0	MGG_15627 | Magnaporthe oryzae 70-15 hypothetical protein (207 aa)	6.79612	1	1	1	1	206	22.66	5.12	12987360	MGG_15627; MGG_15627	2					High	0.0013459	2.61001	1
FALSE	IsMasterProtein	MGG_06134T0	MGG_06134 | Magnaporthe oryzae 70-15 hypothetical protein (673 aa)	2.38095	1	1	1	1	672	75.508	5.94	2684264	MGG_06134; MGG_06134	3	metabolic process;transport	membrane;mitochondrion		Pf08637	High	0.0013459	2.60589	1
FALSE	IsMasterProtein	MGG_05147T0	MGG_05147 | Magnaporthe oryzae 70-15 sphingoid long chain base kinase 4 (534 aa)	1.87617	1	1	1	1	533	57.127	6.67	2675608	MGG_05147; MGG_05147	3	metabolic process;regulation of biological process;response to stimulus		catalytic activity	Pf00781	High	0.0013459	2.57932	1
FALSE	IsMasterProtein	MGG_04323T0	MGG_04323 | Magnaporthe oryzae 70-15 hypothetical protein (244 aa)	6.17284	1	1	1	1	243	25.38	6.54	2677375	MGG_04323; MGG_04323	6	metabolic process		catalytic activity	Pf00106, Pf01370, Pf08659, Pf13460, Pf13561	High	0.0013459	2.5767	1
FALSE	IsMasterProtein	MGG_10111T0	MGG_10111 | Magnaporthe oryzae 70-15 glucose and ribitol dehydrogenase (347 aa)	3.46821	1	1	1	1	346	37.697	8.7	2681722	MGG_10111; MGG_10111	4	metabolic process		catalytic activity	Pf00106, Pf13561	High	0.0013459	2.57477	1
FALSE	IsMasterProtein	MGG_01471T0	MGG_01471 | Magnaporthe oryzae 70-15 import inner membrane translocase subunit tim-21 (233 aa)	5.17241	1	1	1	1	232	25.995	9.82	2679247	MGG_01471; MGG_01471	2	transport			Pf08294	High	0.0013459	2.56249	1
FALSE	IsMasterProtein	MGG_10150T0	MGG_10150 | Magnaporthe oryzae 70-15 pH-response transcription factor pacC/RIM101 (560 aa)	2.68336	1	1	1	1	559	60.068	7.87	2681777	MGG_10150; MGG_10150	2	metabolic process;regulation of biological process	cytoplasm;nucleus	DNA binding;metal ion binding	Pf00096, Pf13465, Pf13894	High	0.0013459	2.54284	1
FALSE	IsMasterProtein	MGG_00466T0	MGG_00466 | Magnaporthe oryzae 70-15 cell division control protein 42 (195 aa)	5.6701	1	1	1	1	194	21.711	6.34	2674265	MGG_00466; MGG_00466	5	cell division;regulation of biological process;response to stimulus	membrane	nucleotide binding	Pf00025, Pf00071, Pf08477	High	0.0013459	2.52151	1
FALSE	IsMasterProtein	MGG_01086T0	MGG_01086 | Magnaporthe oryzae 70-15 hypothetical protein (278 aa)	2.88809	1	1	1	1	277	29.407	5.83	2674150	MGG_01086; MGG_01086	5	metabolic process	cytoplasm	catalytic activity;metal ion binding;nucleotide binding;protein binding	Pf02492	High	0.0013459	2.51375	1
FALSE	IsMasterProtein	MGG_05677T0	MGG_05677 | Magnaporthe oryzae 70-15 glutathione S-transferase I (286 aa)	4.5614	1	1	1	1	285	32.126	7.18	2675982	MGG_05677; MGG_05677	1	metabolic process		catalytic activity;protein binding	Pf00043, Pf13410, Pf14497	High	0.0013459	2.50359	1
FALSE	IsMasterProtein	MGG_09894T0	MGG_09894 | Magnaporthe oryzae 70-15 40S ribosomal protein S28 (69 aa)	13.2353	1	1	1	1	68	7.713	11.12	2680938	MGG_09894; MGG_09894	1	metabolic process	ribosome	structural molecule activity	Pf01200	High	0.0013459	2.49693	1
FALSE	IsMasterProtein	MGG_09294T0	MGG_09294 | Magnaporthe oryzae 70-15 coatomer subunit zeta (204 aa)	4.92611	1	1	1	1	203	22.234	5.02	2680172	MGG_09294; MGG_09294	1	transport	membrane		Pf01217	High	0.0013459	2.49635	1
FALSE	IsMasterProtein	MGG_17829T0	MGG_17829 | Magnaporthe oryzae 70-15 hypothetical protein (363 aa)	3.59116	1	1	1	1	362	38.653	6.54	12987305	MGG_17829; MGG_17829	6	metabolic process		catalytic activity	Pf02615	High	0.0013459	2.48516	1
FALSE	IsMasterProtein	MGG_02074T0	MGG_02074 | Magnaporthe oryzae 70-15 potassium/sodium efflux P-type ATPase (1097 aa)	1.55109	1	1	1	1	1096	120.247	6.37	2681229	MGG_02074; MGG_02074	1	metabolic process;transport	membrane	catalytic activity;metal ion binding;nucleotide binding;transporter activity	Pf00122, Pf00689, Pf00690, Pf00702, Pf08282, Pf12710, Pf13246	High	0.0013459	2.48508	1
FALSE	IsMasterProtein	MGG_06660T0	MGG_06660 | Magnaporthe oryzae 70-15 3-oxoacyl-[acyl-carrier-protein] reductase (259 aa)	3.87597	1	1	1	1	258	27.553	8.41	2684833	MGG_06660; MGG_06660	1	metabolic process		catalytic activity	Pf00106, Pf13561	High	0.0013459	2.48417	1
FALSE	IsMasterProtein	MGG_07327T0	MGG_07327 | Magnaporthe oryzae 70-15 asparagine-rich protein (630 aa)	1.58983	1	1	1	1	629	66.82	7.05	2683223	MGG_07327; MGG_07327	2			metal ion binding;nucleotide binding	Pf00076, Pf00641, Pf00929, Pf14259	High	0.0013459	2.48012	1
FALSE	IsMasterProtein	MGG_13485T0	MGG_13485 | Magnaporthe oryzae 70-15 2-isopropylmalate synthase (617 aa)	2.27273	1	1	1	1	616	67.917	5.85	5051642	MGG_13485; MGG_13485	4	metabolic process		catalytic activity	Pf00682, Pf08502	High	0.0013459	2.45483	1
FALSE	IsMasterProtein	MGG_06425T0	MGG_06425 | Magnaporthe oryzae 70-15 anthranilate synthase component 2 (765 aa)	1.83246	1	1	1	1	764	82.313	6.55	2684580	MGG_06425; MGG_06425	4	metabolic process		catalytic activity	Pf00117, Pf00218, Pf00697	High	0.0013459	2.44528	1
FALSE	IsMasterProtein	MGG_03840T0	MGG_03840 | Magnaporthe oryzae 70-15 2-oxoisovalerate dehydrogenase subunit alpha (464 aa)	2.15983	1	1	1	1	463	52.107	7.25	2677190	MGG_03840; MGG_03840	6	metabolic process		catalytic activity	Pf00676	High	0.0013459	2.43768	1
FALSE	IsMasterProtein	MGG_02971T0	MGG_02971 | Magnaporthe oryzae 70-15 actin-like protein 2/3 complex subunit 4 (170 aa)	6.50888	1	1	1	1	169	19.584	7.05	2682524	MGG_02971; MGG_02971	7	cell organization and biogenesis;regulation of biological process	cytoskeleton	structural molecule activity	Pf05856	High	0.0013459	2.43659	1
FALSE	IsMasterProtein	MGG_06547T0	MGG_06547 | Magnaporthe oryzae 70-15 tartrate dehydrogenase/decarboxylase ttuC (361 aa)	3.05556	1	1	1	1	360	39.18	5.73	2684702	MGG_06547; MGG_06547	4	metabolic process		catalytic activity;metal ion binding;nucleotide binding	Pf00180	High	0.0013459	2.41416	1
FALSE	IsMasterProtein	MGG_09495T0	MGG_09495 | Magnaporthe oryzae 70-15 Arp2/3 complex subunit (203 aa)	4.9505	1	1	1	1	202	21.736	5.58	2680532	MGG_09495; MGG_09495	3	cell organization and biogenesis;regulation of biological process	cytoplasm;cytoskeleton		Pf04699	High	0.0013459	2.41291	1
FALSE	IsMasterProtein	MGG_13535T0	MGG_13535 | Magnaporthe oryzae 70-15 nucleoporin POM152 (1275 aa)	1.02041	1	1	1	1	1274	140.733	8.19	5051684	MGG_13535; MGG_13535	4					High	0.0013459	2.40657	1
FALSE	IsMasterProtein	MGG_00783T0	MGG_00783 | Magnaporthe oryzae 70-15 hypothetical protein (281 aa)	3.57143	1	1	1	1	280	31.465	10.74	2674804	MGG_00783; MGG_00783	5				Pf06916	High	0.0013459	2.38992	1
FALSE	IsMasterProtein	MGG_01449T0	MGG_01449 | Magnaporthe oryzae 70-15 karyopherin (972 aa)	1.23584	1	1	1	1	971	109.522	5.11	2679701	MGG_01449; MGG_01449	2	transport	nucleus	protein binding	Pf08389	High	0.0013459	2.38584	1
FALSE	IsMasterProtein	MGG_01971T0	MGG_01971 | Magnaporthe oryzae 70-15 type-1 protein geranylgeranyltransferase subunit beta (375 aa)	3.47594	1	1	1	1	374	41.248	5.27	2681090	MGG_01971; MGG_01971	1	metabolic process		catalytic activity	Pf00432, Pf13249	High	0.0013459	2.38391	1
FALSE	IsMasterProtein	MGG_05480T0	MGG_05480 | Magnaporthe oryzae 70-15 succinyl-CoA ligase subunit alpha (334 aa)	2.4024	1	1	1	1	333	34.446	8.87	2676134	MGG_05480; MGG_05480	1	metabolic process	mitochondrion	catalytic activity	Pf00549, Pf02629, Pf13607	High	0.0013459	2.36996	1
FALSE	IsMasterProtein	MGG_01288T0	MGG_01288 | Magnaporthe oryzae 70-15 mannose-1-phosphate guanyltransferase (365 aa)	3.2967	1	1	1	1	364	39.96	7.85	2679722	MGG_01288; MGG_01288	2	metabolic process		catalytic activity	Pf00132, Pf00483, Pf12804	High	0.0013459	2.3661	1
FALSE	IsMasterProtein	MGG_01473T0	MGG_01473 | Magnaporthe oryzae 70-15 oxidoreductase 2-nitropropane dioxygenase family protein (388 aa)	2.06718	1	1	1	1	387	41.002	6.67	2679667	MGG_01473; MGG_01473	2	metabolic process		catalytic activity	Pf01070, Pf01180, Pf01645, Pf03060	High	0.0013459	2.36545	1
FALSE	IsMasterProtein	MGG_06782T0	MGG_06782 | Magnaporthe oryzae 70-15 N amino acid transport system protein (533 aa)	2.44361	1	1	1	1	532	58.456	7.33	2684955	MGG_06782; MGG_06782	1		membrane		Pf01490	High	0.0013459	2.36468	1
FALSE	IsMasterProtein	MGG_09535T0	MGG_09535 | Magnaporthe oryzae 70-15 ATPase GET3 (344 aa)	2.62391	1	1	1	1	343	37.866	4.92	2680490	MGG_09535; MGG_09535	3	cell organization and biogenesis;metabolic process;regulation of biological process;response to stimulus;transport	cytoplasm;endoplasmic reticulum	catalytic activity;metal ion binding;nucleotide binding	Pf02374	High	0.0013459	2.36416	1
FALSE	IsMasterProtein	MGG_07012T0	MGG_07012 | Magnaporthe oryzae 70-15 AGC/RSK protein kinase (548 aa)	1.64534	1	1	1	1	547	60.452	9.04	2685185	MGG_07012; MGG_07012	1	metabolic process		catalytic activity;nucleotide binding	Pf00069, Pf07714, Pf14531	High	0.0013459	2.35268	1
FALSE	IsMasterProtein	MGG_07219T0	MGG_07219 | Magnaporthe oryzae 70-15 conidial yellow pigment biosynthesis polyketide synthase (2182 aa)	0.550206	1	1	1	1	2181	236.362	6.43	2683107	MGG_07219; MGG_07219	2	metabolic process		catalytic activity	Pf00109, Pf00550, Pf00698, Pf00975, Pf02801, Pf14765	High	0.0013459	2.34877	1
FALSE	IsMasterProtein	MGG_07007T0	MGG_07007 | Magnaporthe oryzae 70-15 V-type proton ATPase subunit D (367 aa)	2.73224	1	1	1	1	366	40.991	4.88	2685180	MGG_07007; MGG_07007	1	transport	membrane	catalytic activity;transporter activity	Pf01992	High	0.0013459	2.34842	1
FALSE	IsMasterProtein	MGG_00373T0	MGG_00373 | Magnaporthe oryzae 70-15 hypothetical protein (796 aa)	1.25786	1	1	1	1	795	88.461	6.51	2674155	MGG_00373; MGG_00373	5	metabolic process	nucleus	DNA binding;metal ion binding	Pf04082	High	0.0013459	2.34158	1
FALSE	IsMasterProtein	MGG_02390T0	MGG_02390 | Magnaporthe oryzae 70-15 hypothetical protein (534 aa)	2.06379	1	1	1	1	533	58.084	5.3	2681487	MGG_02390; MGG_02390	1	metabolic process		catalytic activity		High	0.0013459	2.34084	1
FALSE	IsMasterProtein	MGG_02961T0	MGG_02961 | Magnaporthe oryzae 70-15 anucleate primary sterigmata protein A (1935 aa)	0.465357	1	1	1	1	1934	210.695	5.3	2682514	MGG_02961; MGG_02961	7	regulation of biological process;transport	cytoplasm;Golgi	catalytic activity;motor activity;protein binding	Pf00169, Pf01576, Pf02463, Pf03938, Pf04111, Pf04156, Pf05557, Pf07926, Pf09726, Pf09730, Pf10174, Pf12128, Pf12718, Pf12814, Pf13514, Pf13868, Pf14932, Pf15619	High	0.0013459	2.34044	1
FALSE	IsMasterProtein	MGG_05438T0	MGG_05438 | Magnaporthe oryzae 70-15 Hsc70 cochaperone (354 aa)	3.11615	1	1	1	1	353	35.95	5.22	2675955	MGG_05438; MGG_05438	1			protein binding	Pf00515, Pf07719, Pf13414, Pf13424, Pf13432, Pf14559	High	0.0013459	2.33123	1
FALSE	IsMasterProtein	MGG_09213T0	MGG_09213 | Magnaporthe oryzae 70-15 phosphatidylserine decarboxylase proenzyme 1 (537 aa)	2.23881	1	1	1	1	536	59.769	9.29	2680157	MGG_09213; MGG_09213	1	metabolic process		catalytic activity	Pf02666	High	0.0013459	2.33067	1
FALSE	IsMasterProtein	MGG_01279T0	MGG_01279 | Magnaporthe oryzae 70-15 CAMK/CAMKL/KIN1 protein kinase (1049 aa)	1.04962	1	1	1	1	1048	116.063	9.74	2679445	MGG_01279; MGG_01279	2	metabolic process		catalytic activity;nucleotide binding	Pf00069, Pf02149, Pf07714, Pf14531	High	0.0013459	2.3283	1
FALSE	IsMasterProtein	MGG_03087T0	MGG_03087 | Magnaporthe oryzae 70-15 cell division control protein 11 (384 aa)	2.87206	1	1	1	1	383	43.417	5.11	2682640	MGG_03087; MGG_03087	7	cell division;regulation of biological process	cytoskeleton;membrane	nucleotide binding;structural molecule activity	Pf00735, Pf04205	High	0.0013459	2.32431	1
FALSE	IsMasterProtein	MGG_07190T0	MGG_07190 | Magnaporthe oryzae 70-15 dolichyl-phosphate-mannose-protein mannosyltransferase 2 (744 aa)	1.74966	1	1	1	1	743	85.264	7.52	2683173	MGG_07190; MGG_07190	2	metabolic process	membrane	catalytic activity	Pf02366, Pf02815, Pf13231	High	0.0013459	2.3204	1
FALSE	IsMasterProtein	MGG_09494T0	MGG_09494 | Magnaporthe oryzae 70-15 hypothetical protein (365 aa)	3.02198	1	1	1	1	364	40.313	5.67	2680531	MGG_09494; MGG_09494	3	metabolic process		catalytic activity	Pf08241, Pf08242, Pf13489, Pf13847	High	0.0013459	2.3203	1
FALSE	IsMasterProtein	MGG_09719T0	MGG_09719 | Magnaporthe oryzae 70-15 hypothetical protein (864 aa)	1.04287	1	1	1	1	863	94.981	8.56	2680673	MGG_09719; MGG_09719	4	metabolic process		catalytic activity	Pf01494, Pf07992	High	0.0013459	2.31092	1
FALSE	IsMasterProtein	MGG_13563T0	MGG_13563 | Magnaporthe oryzae 70-15 hypothetical protein (176 aa)	6.28571	1	1	1	1	175	19.363	6.33	2676518	MGG_13563; MGG_13563	4				Pf09351	High	0.0013459	2.30902	1
FALSE	IsMasterProtein	MGG_01165T0	MGG_01165 | Magnaporthe oryzae 70-15 isoleucyl-tRNA synthetase (975 aa)	1.23203	1	1	1	1	974	107.73	7.14	2679682	MGG_01165; MGG_01165	2	metabolic process;regulation of biological process	cytoplasm	catalytic activity;nucleotide binding	Pf00133, Pf06827, Pf08264, Pf09334	High	0.0013459	2.30848	1
FALSE	IsMasterProtein	MGG_09499T0	MGG_09499 | Magnaporthe oryzae 70-15 Ras-2 (242 aa)	4.97925	1	1	1	1	241	26.875	9.07	2680536	MGG_09499; MGG_09499	3	metabolic process;regulation of biological process;response to stimulus	membrane	nucleotide binding	Pf00071, Pf08477	High	0.0013459	2.30648	1
FALSE	IsMasterProtein	MGG_05810T0	MGG_05810 | Magnaporthe oryzae 70-15 ATP-dependent RNA helicase DBP7 (826 aa)	1.33333	1	1	1	1	825	89.163	9.19	2684165	MGG_05810; MGG_05810	3	metabolic process	nucleus	catalytic activity;nucleotide binding;RNA binding	Pf00270, Pf00271, Pf13959	High	0.0013459	2.30603	1
FALSE	IsMasterProtein	MGG_04551T0	MGG_04551 | Magnaporthe oryzae 70-15 proteasome component PUP3 (207 aa)	4.85437	1	1	1	1	206	22.481	5.4	2677773	MGG_04551; MGG_04551	1	metabolic process	cytoplasm;nucleus;proteasome	catalytic activity	Pf00227	High	0.0013459	2.29508	1
FALSE	IsMasterProtein	MGG_01461T0	MGG_01461 | Magnaporthe oryzae 70-15 hypothetical protein (286 aa)	4.21053	1	1	1	1	285	32.837	8.63	2679713	MGG_01461; MGG_01461	2				Pf08611	High	0.0013459	2.28868	1
FALSE	IsMasterProtein	MGG_06941T0	MGG_06941 | Magnaporthe oryzae 70-15 serine/threonine-protein phosphatase 5 (479 aa)	2.71967	1	1	1	1	478	54.302	6.09	2685114	MGG_06941; MGG_06941	1	metabolic process	cytoplasm;nucleus	catalytic activity;metal ion binding;protein binding	Pf00149, Pf00515, Pf07719, Pf08321, Pf13371, Pf13414, Pf13424, Pf13432, Pf13512, Pf13525, Pf14559	High	0.0013459	2.28519	1
FALSE	IsMasterProtein	MGG_09205T0	MGG_09205 | Magnaporthe oryzae 70-15 E3 ubiquitin-protein ligase HRD1 (819 aa)	1.22249	1	1	1	1	818	89.215	5.4	2680288	MGG_09205; MGG_09205	1	metabolic process		catalytic activity;metal ion binding;protein binding	Pf00097, Pf11368, Pf12678, Pf12861, Pf13445, Pf13639, Pf13920, Pf13923, Pf14634	High	0.0013459	2.28436	1
FALSE	IsMasterProtein	MGG_00937T0	MGG_00937 | Magnaporthe oryzae 70-15 ATP-binding cassette sub-family A member 8-A (1655 aa)	0.665054	1	1	1	1	1654	180.094	8.82	2674200	MGG_00937; MGG_00937	5	metabolic process;transport	membrane	catalytic activity;nucleotide binding;transporter activity	Pf00005, Pf01061, Pf12698, Pf13304	High	0.0013459	2.28251	1
FALSE	IsMasterProtein	MGG_03377T0	MGG_03377 | Magnaporthe oryzae 70-15 hypothetical protein (309 aa)	3.24675	1	1	1	1	308	34.905	6.55	2676896	MGG_03377; MGG_03377	4				Pf13934	High	0.0013459	2.27665	1
FALSE	IsMasterProtein	MGG_06355T0	MGG_06355 | Magnaporthe oryzae 70-15 hypothetical protein (881 aa)	1.02273	1	1	1	1	880	96.732	6.68	2684510	MGG_06355; MGG_06355	4	metabolic process;regulation of biological process	nucleus	DNA binding;metal ion binding	Pf00172, Pf04082	High	0.0013459	2.26274	1
FALSE	IsMasterProtein	MGG_03136T0	MGG_03136 | Magnaporthe oryzae 70-15 60S ribosomal protein L10 (220 aa)	3.65297	1	1	1	1	219	25.004	10.39	2676714	MGG_03136; MGG_03136	4	metabolic process	ribosome	structural molecule activity	Pf00252	High	0.0013459	2.25958	1
FALSE	IsMasterProtein	MGG_05296T0	MGG_05296 | Magnaporthe oryzae 70-15 60S ribosomal protein L34-B (117 aa)	6.89655	1	1	1	1	116	13.194	10.77	2675763	MGG_05296; MGG_05296	3	metabolic process	ribosome	structural molecule activity	Pf01199	High	0.0013459	2.25482	1
FALSE	IsMasterProtein	MGG_04527T0	MGG_04527 | Magnaporthe oryzae 70-15 hypothetical protein (359 aa)	2.23464	1	1	1	1	358	40.073	8.32	2677823	MGG_04527; MGG_04527	2				Pf04080	High	0.0013459	2.25425	1
FALSE	IsMasterProtein	MGG_09184T0	MGG_09184 | Magnaporthe oryzae 70-15 long-chain base protein 3 (598 aa)	2.17755	1	1	1	1	597	65.929	7.61	2680251	MGG_09184; MGG_09184	1	metabolic process	membrane	catalytic activity	Pf01569	High	0.0013459	2.25415	1
FALSE	IsMasterProtein	MGG_15860T0	MGG_15860 | Magnaporthe oryzae 70-15 54S ribosomal protein L4 (303 aa)	2.64901	1	1	1	1	302	33.588	8.68	12985627	MGG_15860; MGG_15860	2	metabolic process	mitochondrion;ribosome	structural molecule activity	Pf06984	High	0.0013459	2.24716	1
FALSE	IsMasterProtein	MGG_04920T0	MGG_04920 | Magnaporthe oryzae 70-15 palmitoyl-protein thioesterase 1 (333 aa)	3.01205	1	1	1	1	332	37.161	5.19	2675647	MGG_04920; MGG_04920	3	metabolic process		catalytic activity	Pf02089	High	0.0013459	2.2391	1
FALSE	IsMasterProtein	MGG_03388T0	MGG_03388 | Magnaporthe oryzae 70-15 ATP-dependent RNA helicase DHH1 (536 aa)	2.05607	1	1	1	1	535	59.958	8.41	2676879	MGG_03388; MGG_03388	4	metabolic process;regulation of biological process;transport	cytoplasm	catalytic activity;nucleotide binding;RNA binding	Pf00270, Pf00271	High	0.0013459	2.23686	1
FALSE	IsMasterProtein	MGG_06179T0	MGG_06179 | Magnaporthe oryzae 70-15 hypothetical protein (377 aa)	3.45745	1	1	1	1	376	39.943	8.03	2684311	MGG_06179; MGG_06179	3	metabolic process		catalytic activity;nucleotide binding	Pf07992	High	0.0013459	2.23265	1
FALSE	IsMasterProtein	MGG_02663T0	MGG_02663 | Magnaporthe oryzae 70-15 signal recognition particle receptor subunit alpha (662 aa)	2.118	1	1	1	1	661	70.954	7.85	2682794	MGG_02663; MGG_02663	7	cell organization and biogenesis;metabolic process;transport		catalytic activity;nucleotide binding	Pf00448, Pf02881, Pf04086	High	0.0013459	2.23147	1
FALSE	IsMasterProtein	MGG_14009T0	MGG_14009 | Magnaporthe oryzae 70-15 hypothetical protein (353 aa)	3.125	1	1	1	1	352	37.517	10.07	2678801	MGG_14009; MGG_14009	4		nucleus		Pf00385	High	0.0013459	2.2307	1
FALSE	IsMasterProtein	MGG_05806T0	MGG_05806 | Magnaporthe oryzae 70-15 hypothetical protein (599 aa)	1.83946	1	1	1	1	598	67.087	6.33	2684169	MGG_05806; MGG_05806	3				Pf14420	High	0.0013459	2.22837	1
FALSE	IsMasterProtein	MGG_07933T0	MGG_07933 | Magnaporthe oryzae 70-15 dihydrodipicolinate synthase (317 aa)	4.11392	1	1	1	1	316	32.76	6.35	2683860	MGG_07933; MGG_07933	3	metabolic process		catalytic activity	Pf00701	High	0.0013459	2.22817	1
FALSE	IsMasterProtein	MGG_10334T0	MGG_10334 | Magnaporthe oryzae 70-15 mannitol 2-dehydrogenase (503 aa)	1.79283	1	1	1	1	502	56.462	6.23	2681909	MGG_10334; MGG_10334	7	metabolic process		catalytic activity	Pf01232, Pf08125	High	0.0013459	2.22496	1
FALSE	IsMasterProtein	MGG_01629T0	MGG_01629 | Magnaporthe oryzae 70-15 hypothetical protein (309 aa)	3.8961	1	1	1	1	308	32.931	7.06	5051146	MGG_01629; MGG_01629	2	metabolic process		catalytic activity	Pf02152	High	0.0013459	2.22396	1
FALSE	IsMasterProtein	MGG_03896T0	MGG_03896 | Magnaporthe oryzae 70-15 hypothetical protein (360 aa)	2.78552	1	1	1	1	359	40.057	7.47	2677483	MGG_03896; MGG_03896	6	metabolic process		catalytic activity	Pf00975, Pf11288, Pf12146, Pf12695, Pf12697	High	0.0013459	2.22201	1
FALSE	IsMasterProtein	MGG_07098T0	MGG_07098 | Magnaporthe oryzae 70-15 condensin subunit (1180 aa)	0.932994	1	1	1	1	1179	131.754	8.22	2682983	MGG_07098; MGG_07098	2	cell organization and biogenesis;metabolic process;transport	chromosome;endoplasmic reticulum;nucleus	nucleotide binding;protein binding	Pf02463, Pf05529, Pf06470, Pf13175, Pf13304, Pf13476, Pf13555	High	0.0013459	2.21798	1
FALSE	IsMasterProtein	MGG_03907T0	MGG_03907 | Magnaporthe oryzae 70-15 hypothetical protein (365 aa)	2.74725	1	1	1	1	364	40.182	9.52	2677201	MGG_03907; MGG_03907	6			protein binding	Pf00226, Pf09320	High	0.0013459	2.21219	1
FALSE	IsMasterProtein	MGG_05196T0	MGG_05196 | Magnaporthe oryzae 70-15 acetoacetate-CoA ligase (719 aa)	1.81058	1	1	1	1	718	77.512	6.04	2675470	MGG_05196; MGG_05196	3	metabolic process		catalytic activity	Pf00501, Pf13193	High	0.0013459	2.21186	1
FALSE	IsMasterProtein	MGG_06137T0	MGG_06137 | Magnaporthe oryzae 70-15 dolichyl-phosphate beta-glucosyltransferase (416 aa)	3.13253	1	1	1	1	415	45.74	7.91	2684261	MGG_06137; MGG_06137	3	metabolic process		catalytic activity	Pf00535, Pf13641	High	0.0013459	2.21033	1
FALSE	IsMasterProtein	MGG_03416T0	MGG_03416 | Magnaporthe oryzae 70-15 acetyltransferase (201 aa)	5	1	1	1	1	200	22.277	8.31	2676977	MGG_03416; MGG_03416	4	metabolic process		catalytic activity	Pf00583, Pf13302, Pf13523	High	0.0013459	2.20566	1
FALSE	IsMasterProtein	MGG_06657T0	MGG_06657 | Magnaporthe oryzae 70-15 40S ribosomal protein S25 (95 aa)	9.57447	1	1	1	1	94	10.318	9.95	2684830	MGG_06657; MGG_06657	1		ribosome		Pf03297	High	0.0013459	2.20494	1
FALSE	IsMasterProtein	MGG_08885T0	MGG_08885 | Magnaporthe oryzae 70-15 mitochondrial import inner membrane translocase subunit tim23 (233 aa)	4.31034	1	1	1	1	232	24.254	7.5	2679871	MGG_08885; MGG_08885	2		membrane		Pf02466	High	0.0013459	2.20395	1
FALSE	IsMasterProtein	MGG_01159T0	MGG_01159 | Magnaporthe oryzae 70-15 histone H3 (137 aa)	6.61765	1	1	1	1	136	15.383	11.15	2675178	MGG_01159; MGG_01159	5	cell organization and biogenesis	chromosome;nucleus	DNA binding;protein binding	Pf00125, Pf15630	High	0.0013459	2.20177	1
FALSE	IsMasterProtein	MGG_17823T0	MGG_17823 | Magnaporthe oryzae 70-15 cyanide hydratase (357 aa)	3.93258	1	1	1	1	356	39.53	5.9	12987294	MGG_17823; MGG_17823	6	metabolic process		catalytic activity	Pf00795	High	0.0013459	2.1958	1
FALSE	IsMasterProtein	MGG_06468T0	MGG_06468 | Magnaporthe oryzae 70-15 hypothetical protein (253 aa)	3.96825	1	1	1	1	252	28.132	11.71	2684623	MGG_06468; MGG_06468	4	metabolic process	ribosome	structural molecule activity	Pf01245	High	0.0013459	2.19488	1
FALSE	IsMasterProtein	MGG_03219T0	MGG_03219 | Magnaporthe oryzae 70-15 conidiophore development protein hymA (372 aa)	2.96496	1	1	1	1	371	42.424	7.87	2676418	MGG_03219; MGG_03219	4				Pf08569	High	0.0013459	2.19224	1
FALSE	IsMasterProtein	MGG_06072T0	MGG_06072 | Magnaporthe oryzae 70-15 survival factor 1 (390 aa)	4.11311	1	1	1	1	389	42.805	6.15	2684237	MGG_06072; MGG_06072	3	response to stimulus			Pf08622	High	0.0013459	2.18968	1
FALSE	IsMasterProtein	MGG_00979T0	MGG_00979 | Magnaporthe oryzae 70-15 mitochondrial import receptor subunit tom-70 (623 aa)	1.44695	1	1	1	1	622	69.017	5.53	2674778	MGG_00979; MGG_00979	5	transport	membrane	protein binding;transporter activity	Pf00515, Pf07719, Pf13371, Pf13414, Pf13424, Pf13432, Pf14559	High	0.0013459	2.18483	1
FALSE	IsMasterProtein	MGG_10274T0	MGG_10274 | Magnaporthe oryzae 70-15 hypothetical protein (255 aa)	11.811	2	2	2	1	254	27.16	6.16		MGCH7_ch7g1041; MGG_10274		metabolic process		catalytic activity	Pf00106, Pf01370, Pf07993	High	0.0013459	2.18231	2
FALSE	IsMasterProtein	MGG_04346T0	MGG_04346 | Magnaporthe oryzae 70-15 sterol 24-C-methyltransferase (391 aa)	3.33333	1	1	1	1	390	43.009	6.92	2677539	MGG_04346; MGG_04346	6	metabolic process	cytoplasm	catalytic activity	Pf01135, Pf01170, Pf01209, Pf02353, Pf05175, Pf06325, Pf08241, Pf08242, Pf08498, Pf09445, Pf12847, Pf13489, Pf13649, Pf13659, Pf13679, Pf13847	High	0.0013459	2.17389	1
FALSE	IsMasterProtein	MGG_08744T0	MGG_08744 | Magnaporthe oryzae 70-15 hypothetical protein (1836 aa)	2.07084	2	2	2	1	1835	202.707	6.54	2679053	MGG_08744; MGG_08744	6				Pf13001	High	0.0013459	2.17372	2
FALSE	IsMasterProtein	MGG_17688T0	MGG_17688 | Magnaporthe oryzae 70-15 hypothetical protein (298 aa)	3.7037	1	1	1	1	297	32.43	6.23	12986195	MGG_17688; MGG_17688	6					High	0.0013459	2.17248	1
FALSE	IsMasterProtein	MGG_04106T0	MGG_04106 | Magnaporthe oryzae 70-15 hypothetical protein (418 aa)	2.63789	1	1	1	1	417	45.278	7.75	2677616	MGG_04106; MGG_04106	6	transport	cytoplasm	nucleotide binding;transporter activity	Pf01926, Pf02421, Pf08438	High	0.0013459	2.1714	1
FALSE	IsMasterProtein	MGG_13035T0	MGG_13035 | Magnaporthe oryzae 70-15 hypothetical protein (218 aa)	4.14747	1	1	1	1	217	24.471	7.01	5051449	MGG_13035; MGG_13035	1				Pf07883	High	0.0013459	2.17048	1
FALSE	IsMasterProtein	MGG_02755T0	MGG_02755 | Magnaporthe oryzae 70-15 nitrogen regulatory protein NUT1 (957 aa)	1.25523	1	1	1	1	956	100.812	8.75	2682760	MGG_02755; MGG_02755	7	metabolic process;regulation of biological process	nucleus	DNA binding;metal ion binding	Pf00320, Pf08550	High	0.0013459	2.16364	1
FALSE	IsMasterProtein	MGG_10844T0	MGG_10844 | Magnaporthe oryzae 70-15 hypothetical protein (173 aa)	6.39535	1	1	1	1	172	19.517	8.18	2676357	MGG_10844; MGG_10844	2					High	0.0013459	2.15741	1
FALSE	IsMasterProtein	MGG_16462T0	MGG_16462 | Magnaporthe oryzae 70-15 cytochrome c1 (325 aa)	4.01235	1	1	1	1	324	35.659	7.44	12986405	MGG_16462; MGG_16462	1			metal ion binding	Pf02167	High	0.0013459	2.15665	1
FALSE	IsMasterProtein	MGG_00256T0	MGG_00256 | Magnaporthe oryzae 70-15 cytosolic non-specific dipeptidase (560 aa)	2.50447	1	1	1	1	559	62.043	6.92	2674624	MGG_00256; MGG_00256	5	metabolic process	cytoplasm;mitochondrion;ribosome	catalytic activity	Pf01546, Pf07687	High	0.0013459	2.15555	1
FALSE	IsMasterProtein	MGG_03129T0	MGG_03129 | Magnaporthe oryzae 70-15 U3 small nucleolar RNA-associated protein 15 (556 aa)	2.34234	1	1	1	1	555	60.323	9.39	2676926	MGG_03129; MGG_03129	4	metabolic process		protein binding	Pf00400, Pf09384	High	0.0013459	2.15233	1
FALSE	IsMasterProtein	MGG_08832T0	MGG_08832 | Magnaporthe oryzae 70-15 C-5 sterol desaturase (345 aa)	2.32558	1	1	1	1	344	40.472	6.76	2679818	MGG_08832; MGG_08832	2	metabolic process	endoplasmic reticulum;membrane	catalytic activity;metal ion binding	Pf04116	High	0.0013459	2.15155	1
FALSE	IsMasterProtein	MGG_03021T0	MGG_03021 | Magnaporthe oryzae 70-15 cat eye syndrome critical region protein 5 (598 aa)	1.84255	1	1	1	1	597	65.664	8.21	2682574	MGG_03021; MGG_03021	7				Pf13242, Pf13344	High	0.0013459	2.15108	1
FALSE	IsMasterProtein	MGG_12175T0	MGG_12175 | Magnaporthe oryzae 70-15 gramicidin S synthetase 1 (5034 aa)	0.17882	1	1	1	1	5033	551.666	5.4	5049926	MGG_12175; MGG_12175	6	metabolic process		catalytic activity	Pf00501, Pf00550, Pf00668, Pf13193	High	0.0013459	2.14856	1
FALSE	IsMasterProtein	MGG_08873T0	MGG_08873 | Magnaporthe oryzae 70-15 hypothetical protein (799 aa)	1.50376	1	1	1	1	798	86.954	5.38	2679859	MGG_08873; MGG_08873	2				Pf05277	High	0.0013459	2.14609	1
FALSE	IsMasterProtein	MGG_09471T0	MGG_09471 | Magnaporthe oryzae 70-15 neutral trehalase (737 aa)	1.3587	1	1	1	1	736	84.549	6.57	2680514	MGG_09471; MGG_09471	3	cell differentiation;metabolic process;reproduction;response to stimulus	cytoplasm;mitochondrion	catalytic activity;metal ion binding	Pf01204, Pf07492	High	0.0013459	2.14494	1
FALSE	IsMasterProtein	MGG_08253T0	MGG_08253 | Magnaporthe oryzae 70-15 hypothetical protein (155 aa)	7.79221	1	1	1	1	154	16.297	8.53	2678472	MGG_08253; MGG_08253	2					High	0.0013459	2.1425	1
FALSE	IsMasterProtein	MGG_01248T0	MGG_01248 | Magnaporthe oryzae 70-15 ran GTPase-activating protein 1 (422 aa)	3.08789	1	1	1	1	421	46.367	4.86	2679480	MGG_01248; MGG_01248	2			enzyme regulator activity		High	0.0013459	2.14231	1
FALSE	IsMasterProtein	MGG_10198T0	MGG_10198 | Magnaporthe oryzae 70-15 hypothetical protein (382 aa)	2.09974	1	1	1	1	381	41.968	10.92	2681770	MGG_10198; MGG_10198	2					High	0.0013459	2.13786	1
FALSE	IsMasterProtein	MGG_08370T0	MGG_08370 | Magnaporthe oryzae 70-15 1,3-beta-glucanosyltransferase gel3 (534 aa)	2.81426	1	1	1	1	533	55.836	5.69	2678504	MGG_08370; MGG_08370	2	metabolic process	membrane	catalytic activity	Pf03198, Pf07983	High	0.0013459	2.13683	1
FALSE	IsMasterProtein	MGG_01656T0	MGG_01656 | Magnaporthe oryzae 70-15 UV excision repair protein Rad23 (402 aa)	2.24439	1	1	1	1	401	41.424	4.59	2679333	MGG_01656; MGG_01656	2	metabolic process;response to stimulus	nucleus	DNA binding;protein binding	Pf00240, Pf00627, Pf09280, Pf10302, Pf11976	High	0.0013459	2.13425	1
FALSE	IsMasterProtein	MGG_10447T0	MGG_10447 | Magnaporthe oryzae 70-15 peptidyl-prolyl cis-trans isomerase (216 aa)	5.5814	1	1	1	1	215	23.538	9.86	2682080	MGG_10447; MGG_10447	2	metabolic process		catalytic activity	Pf00160	High	0.0013459	2.13178	1
FALSE	IsMasterProtein	MGG_17901T0	MGG_17901 | Magnaporthe oryzae 70-15 cytochrome c oxidase subunit VIa (126 aa)	7.2	1	1	1	1	125	14.625	9.64	12984770	MGG_17901; MGG_17901	7	transport	membrane;mitochondrion	catalytic activity;transporter activity	Pf01130, Pf02046	High	0.0013459	2.13133	1
FALSE	IsMasterProtein	MGG_09349T0	MGG_09349 | Magnaporthe oryzae 70-15 hypothetical protein (181 aa)	4.44444	1	1	1	1	180	18.999	8.34	2680439	MGG_09349; MGG_09349	6					High	0.0013459	2.12757	1
FALSE	IsMasterProtein	MGG_08795T0	MGG_08795 | Magnaporthe oryzae 70-15 hypothetical protein (595 aa)	3.7037	1	1	1	1	594	65.013	6.42	2679017	MGG_08795; MGG_08795	6	metabolic process		catalytic activity;metal ion binding	Pf00067	High	0.0013459	2.12729	1
FALSE	IsMasterProtein	MGG_00913T0	MGG_00913 | Magnaporthe oryzae 70-15 hypothetical protein (579 aa)	1.90311	1	1	1	1	578	61.103	9.61	2674805	MGG_00913; MGG_00913	5				Pf00415, Pf13540	High	0.0013459	2.12364	1
FALSE	IsMasterProtein	MGG_06161T0	MGG_06161 | Magnaporthe oryzae 70-15 hypothetical protein (271 aa)	4.07407	1	1	1	1	270	30.305	7.85	2684329	MGG_06161; MGG_06161	3	metabolic process		catalytic activity	Pf01209, Pf08241, Pf08242, Pf12847, Pf13489, Pf13649, Pf13659, Pf13847	High	0.0013459	2.11667	1
FALSE	IsMasterProtein	MGG_04449T0	MGG_04449 | Magnaporthe oryzae 70-15 branched-chain alpha-keto acid lipoamide acyltransferase (524 aa)	1.72084	1	1	1	1	523	56.416	8.79	2678119	MGG_04449; MGG_04449	2	metabolic process		catalytic activity	Pf00198, Pf00364, Pf02817	High	0.0013459	2.11217	1
FALSE	IsMasterProtein	MGG_05994T0	MGG_05994 | Magnaporthe oryzae 70-15 hypothetical protein (1346 aa)	0.892193	1	1	1	1	1345	152.506	7.44	2683981	MGG_05994; MGG_05994	3					High	0.0013459	2.11175	1
FALSE	IsMasterProtein	MGG_10677T0	MGG_10677 | Magnaporthe oryzae 70-15 mannose-6-phosphate isomerase (450 aa)	3.56347	1	1	1	1	449	48.711	4.92	2682878	MGG_10677; MGG_10677	4	metabolic process		catalytic activity;metal ion binding	Pf01238	High	0.0013459	2.10755	1
FALSE	IsMasterProtein	MGG_03915T0	MGG_03915 | Magnaporthe oryzae 70-15 pyridoxamine phosphate oxidase (262 aa)	4.21456	1	1	1	1	261	28.598	8.57	2677491	MGG_03915; MGG_03915	6	metabolic process		catalytic activity;nucleotide binding		High	0.0013459	2.10645	1
FALSE	IsMasterProtein	MGG_16211T0	MGG_16211 | Magnaporthe oryzae 70-15 hypothetical protein (316 aa)	3.80952	1	1	1	1	315	34.949	9.32	12985230	MGG_16211; MGG_16211	1	metabolic process;transport		catalytic activity	Pf00561, Pf00975, Pf07819, Pf12146, Pf12695, Pf12697	High	0.0013459	2.10618	1
FALSE	IsMasterProtein	MGG_15646T0	MGG_15646 | Magnaporthe oryzae 70-15 DNA-directed RNA polymerase N/8 kDa subunit (79 aa)	10.2564	1	1	1	1	78	8.937	8.1	12984595	MGG_15646; MGG_15646	2	metabolic process		catalytic activity;DNA binding;metal ion binding	Pf01194	High	0.0013459	2.1047	1
FALSE	IsMasterProtein	MGG_07189T0	MGG_07189 | Magnaporthe oryzae 70-15 V-SNARE (170 aa)	5.32544	1	1	1	1	169	18.555	9.52	2683172	MGG_07189; MGG_07189	2			protein binding	Pf05739	High	0.0013459	2.10419	1
FALSE	IsMasterProtein	MGG_00174T0	MGG_00174 | Magnaporthe oryzae 70-15 hypothetical protein (764 aa)	1.44168	1	1	1	1	763	81.565	5.74	2674641	MGG_00174; MGG_00174	5				Pf08549	High	0.0013459	2.10181	1
FALSE	IsMasterProtein	MGG_03251T0	MGG_03251 | Magnaporthe oryzae 70-15 40S ribosomal protein S8 (203 aa)	7.42574	1	1	1	1	202	22.801	10.71	2676407	MGG_03251; MGG_03251	4	metabolic process	ribosome	structural molecule activity	Pf01201	High	0.0013459	2.10092	1
FALSE	IsMasterProtein	MGG_13510T0	MGG_13510 | Magnaporthe oryzae 70-15 cysteine synthase 2 (489 aa)	2.04918	1	1	1	1	488	52.285	6.55	5051660	MGG_13510; MGG_13510	4	metabolic process		catalytic activity	Pf00291	High	0.0013459	2.09683	1
FALSE	IsMasterProtein	MGG_14173T0	MGG_14173 | Magnaporthe oryzae 70-15 transporter SEC7 (1873 aa)	0.587607	1	1	1	1	1872	209.432	5.99	2680787	MGG_14173; MGG_14173	6	regulation of biological process			Pf01369, Pf09324, Pf12783	High	0.0013459	2.09578	1
FALSE	IsMasterProtein	MGG_00195T0	MGG_00195 | Magnaporthe oryzae 70-15 clock-controlled-9 protein (697 aa)	1.43678	1	1	1	1	696	77.822	7.08	2674463	MGG_00195; MGG_00195	5	metabolic process			Pf00534, Pf13692	High	0.0013459	2.09549	1
FALSE	IsMasterProtein	MGG_03984T0	MGG_03984 | Magnaporthe oryzae 70-15 54S ribosomal protein L7 (360 aa)	3.06407	1	1	1	1	359	40.068	9.58	2677357	MGG_03984; MGG_03984	6	metabolic process	ribosome	structural molecule activity	Pf00281, Pf00673	High	0.0013459	2.0922	1
FALSE	IsMasterProtein	MGG_16866T0	MGG_16866 | Magnaporthe oryzae 70-15 cytochrome b-c1 complex subunit Rieske (237 aa)	5.08475	1	1	1	1	236	25.137	8.32	12985116	MGG_16866; MGG_16866	3	metabolic process;transport	membrane;mitochondrion	catalytic activity;metal ion binding;transporter activity	Pf00355, Pf02921	High	0.0013459	2.08757	1
FALSE	IsMasterProtein	MGG_07929T0	MGG_07929 | Magnaporthe oryzae 70-15 40S ribosomal protein S26E (120 aa)	7.56303	1	1	1	1	119	13.563	10.92	2683856	MGG_07929; MGG_07929	3	metabolic process	ribosome	structural molecule activity	Pf01283	High	0.0013459	2.0855	1
FALSE	IsMasterProtein	MGG_00851T0	MGG_00851 | Magnaporthe oryzae 70-15 hypothetical protein (426 aa)	2.58824	1	1	1	1	425	46.779	5.15	2674813	MGG_00851; MGG_00851	5	metabolic process	cytoplasm;nucleus		Pf04034, Pf04068	High	0.0013459	2.08514	1
FALSE	IsMasterProtein	MGG_00369T0	MGG_00369 | Magnaporthe oryzae 70-15 cell division cycle protein 123 (437 aa)	1.83486	1	1	1	1	436	48.946	4.58	2674796	MGG_00369; MGG_00369	5	cell division;regulation of biological process	cytoplasm		Pf07065	High	0.0013459	2.08473	1
FALSE	IsMasterProtein	MGG_05058T0	MGG_05058 | Magnaporthe oryzae 70-15 hypothetical protein (90 aa)	8.98876	1	1	1	1	89	9.858	9.88	2675493	MGG_05058; MGG_05058	3					High	0.0013459	2.07934	1
FALSE	IsMasterProtein	MGG_12849T0	MGG_12849 | Magnaporthe oryzae 70-15 patatin-like phospholipase domain-containing protein (788 aa)	1.27065	1	1	1	1	787	88.406	8.88	5050218	MGG_12849; MGG_12849	4	metabolic process	membrane	catalytic activity	Pf01734, Pf11815	High	0.0013459	2.07883	1
FALSE	IsMasterProtein	MGG_11021T0	MGG_11021 | Magnaporthe oryzae 70-15 hypothetical protein (687 aa)	1.74927	1	1	1	1	686	78.025	5.9	2675781	MGG_11021; MGG_11021	3	metabolic process		catalytic activity;nucleotide binding	Pf00004, Pf07728, Pf13191, Pf13401	High	0.0013459	2.0788	1
FALSE	IsMasterProtein	MGG_13500T0	MGG_13500 | Magnaporthe oryzae 70-15 U5 small nuclear ribonucleoprotein component (990 aa)	0.91001	1	1	1	1	989	109.877	5.19	2676944	MGG_13500; MGG_13500	4	metabolic process		catalytic activity;nucleotide binding	Pf00009, Pf00679, Pf03764, Pf14492	High	0.0013459	2.07779	1
FALSE	IsMasterProtein	MGG_13552T0	MGG_13552 | Magnaporthe oryzae 70-15 hypothetical protein (539 aa)	2.23048	1	1	1	1	538	58.261	6.51	5051701	MGG_13552; MGG_13552	4					High	0.0013459	2.07492	1
FALSE	IsMasterProtein	MGG_05940T0	MGG_05940 | Magnaporthe oryzae 70-15 short chain dehydrogenase (260 aa)	6.94981	1	1	1	1	259	27.724	6.4	2684035	MGG_05940; MGG_05940	3	metabolic process		catalytic activity	Pf00106, Pf03435, Pf08659, Pf13561	High	0.0013459	2.07428	1
FALSE	IsMasterProtein	MGG_04966T0	MGG_04966 | Magnaporthe oryzae 70-15 lysyl-tRNA synthetase (616 aa)	1.95122	1	1	1	1	615	70.172	6.27	2675380	MGG_04966; MGG_04966	3	metabolic process	cytoplasm	catalytic activity;nucleotide binding;RNA binding	Pf00152, Pf01336, Pf01409	High	0.0013459	2.07423	1
FALSE	IsMasterProtein	MGG_05095T0	MGG_05095 | Magnaporthe oryzae 70-15 nucleoporin Nup157/170 (1416 aa)	0.706714	1	1	1	1	1415	156.775	6.35	2675554	MGG_05095; MGG_05095	3	transport		structural molecule activity	Pf03177, Pf08801	High	0.0013459	2.07153	1
FALSE	IsMasterProtein	MGG_03149T0	MGG_03149 | Magnaporthe oryzae 70-15 dihydrolipoyllysine-residue succinyltransferase (422 aa)	1.90024	1	1	1	1	421	46.529	8.51	2676735	MGG_03149; MGG_03149	4	cell organization and biogenesis;metabolic process	mitochondrion	catalytic activity	Pf00198, Pf00364	High	0.0013459	2.07142	1
FALSE	IsMasterProtein	MGG_10969T1	MGG_10969 | Magnaporthe oryzae 70-15 kynureninase (498 aa)	2.01207	1	1	1	1	497	54.444	6.67	2677723	MGG_10969; MGG_10969	5	metabolic process	cytoplasm	catalytic activity	Pf00266	High	0.0013459	2.07121	1
FALSE	IsMasterProtein	MGG_11801T0	MGG_11801 | Magnaporthe oryzae 70-15 AP-1 complex subunit gamma-1 (846 aa)	1.30178	1	1	1	1	845	92.304	6.51	5049589	MGG_11801; MGG_11801	1	transport	Golgi;membrane	transporter activity	Pf01602, Pf02883	High	0.0013459	2.0685	1
FALSE	IsMasterProtein	MGG_05849T0	MGG_05849 | Magnaporthe oryzae 70-15 hypothetical protein (274 aa)	3.2967	1	1	1	1	273	30.7	9.23	2684126	MGG_05849; MGG_05849	3					High	0.0013459	2.06842	1
FALSE	IsMasterProtein	MGG_10655T0	MGG_10655 | Magnaporthe oryzae 70-15 delta-aminolevulinic acid dehydratase (390 aa)	3.08483	1	1	1	1	389	42.147	7.25	2682268	MGG_10655; MGG_10655	1	metabolic process		catalytic activity;metal ion binding	Pf00490	High	0.0013459	2.06594	1
FALSE	IsMasterProtein	MGG_07333T0	MGG_07333 | Magnaporthe oryzae 70-15 ATP-dependent RNA helicase DBP5 (478 aa)	1.67715	1	1	1	1	477	51.526	5.99	2683229	MGG_07333; MGG_07333	2	metabolic process;transport	cytoplasm;membrane;nucleus	catalytic activity;nucleotide binding;RNA binding	Pf00270, Pf00271	High	0.0013459	2.063	1
FALSE	IsMasterProtein	MGG_06910T0	MGG_06910 | Magnaporthe oryzae 70-15 protein transporter SEC23 (771 aa)	1.55844	1	1	1	1	770	85.863	6.24	2685083	MGG_06910; MGG_06910	1	transport	cytoplasm;endoplasmic reticulum;Golgi;membrane	metal ion binding	Pf00626, Pf04810, Pf04811, Pf04815, Pf08033	High	0.0013459	2.06088	1
FALSE	IsMasterProtein	MGG_10676T0	MGG_10676 | Magnaporthe oryzae 70-15 ADP-ribosylation factor 6 (187 aa)	5.91398	1	1	1	1	186	20.902	9.35	2682877	MGG_10676; MGG_10676	4	cell organization and biogenesis;regulation of biological process;response to stimulus;transport	cytoplasm;nucleus	nucleotide binding;RNA binding;signal transducer activity	Pf00025, Pf00071, Pf00503, Pf04670, Pf08477, Pf09439	High	0.0013459	2.05999	1
FALSE	IsMasterProtein	MGG_04144T0	MGG_04144 | Magnaporthe oryzae 70-15 sulfite reductase (1534 aa)	0.782779	1	1	1	1	1533	169.083	6.24	2677654	MGG_04144; MGG_04144	6	cell organization and biogenesis;metabolic process		catalytic activity;metal ion binding;nucleotide binding	Pf00258, Pf01077, Pf01855, Pf03460	High	0.0013459	2.05958	1
FALSE	IsMasterProtein	MGG_08262T0	MGG_08262 | Magnaporthe oryzae 70-15 putidaredoxin reductase (599 aa)	1.67224	1	1	1	1	598	63.307	8.13	2678596	MGG_08262; MGG_08262	2	cellular homeostasis;metabolic process;regulation of biological process		catalytic activity;metal ion binding;nucleotide binding	Pf00070, Pf00355, Pf07992, Pf13806, Pf14759	High	0.0013459	2.05921	1
FALSE	IsMasterProtein	MGG_05033T0	MGG_05033 | Magnaporthe oryzae 70-15 hypothetical protein (743 aa)	1.34771	1	1	1	1	742	82.526	8.1	2675474	MGG_05033; MGG_05033	3	metabolic process;regulation of biological process	nucleus	metal ion binding	Pf00172	High	0.0013459	2.05743	1
FALSE	IsMasterProtein	MGG_06047T0	MGG_06047 | Magnaporthe oryzae 70-15 cytochrome P450 61 (547 aa)	1.8315	1	1	1	1	546	62.02	7.03	2683928	MGG_06047; MGG_06047	3	metabolic process	endoplasmic reticulum	catalytic activity;metal ion binding	Pf00067	High	0.0013459	2.05462	1
FALSE	IsMasterProtein	MGG_11447T0	MGG_11447 | Magnaporthe oryzae 70-15 formamidopyrimidine-DNA glycosylase (418 aa)	2.39808	1	1	1	1	417	45.735	9.52	5050606	MGG_11447; MGG_11447	5	metabolic process;response to stimulus		catalytic activity;DNA binding;metal ion binding	Pf01149, Pf06831	High	0.0013459	2.05373	1
FALSE	IsMasterProtein	MGG_04455T0	MGG_04455 | Magnaporthe oryzae 70-15 60S ribosomal protein L35 (126 aa)	5.6	1	1	1	1	125	14.78	10.84	2678153	MGG_04455; MGG_04455	2	metabolic process	ribosome	structural molecule activity	Pf00831	High	0.0013459	2.05226	1
FALSE	IsMasterProtein	MGG_00392T0	MGG_00392 | Magnaporthe oryzae 70-15 hypothetical protein (372 aa)	1.88679	1	1	1	1	371	44.351	8.72	2674282	MGG_00392; MGG_00392	5	metabolic process			Pf00487	High	0.0013459	2.05212	1
FALSE	IsMasterProtein	MGG_03205T0	MGG_03205 | Magnaporthe oryzae 70-15 polyamine transporter 2 (661 aa)	4.54545	2	2	2	1	660	72.086	9.32	2676509	MGG_03205; MGG_03205	4	transport		transporter activity	Pf00083, Pf07690, Pf13347	High	0.0013459	2.05168	2
FALSE	IsMasterProtein	MGG_00128T0	MGG_00128 | Magnaporthe oryzae 70-15 sporulation protein RMD1 (634 aa)	1.10585	1	1	1	1	633	69.867	5.62	2674871	MGG_00128; MGG_00128	5				Pf02582	High	0.0013459	2.04973	1
FALSE	IsMasterProtein	MGG_10665T0	MGG_10665 | Magnaporthe oryzae 70-15 hypothetical protein (199 aa)	7.57576	1	1	1	1	198	21.045	4.5	2682278	MGG_10665; MGG_10665	1			protein binding	Pf00023, Pf12796, Pf13606, Pf13637, Pf13857	High	0.0013459	2.04937	1
FALSE	IsMasterProtein	MGG_03524T0	MGG_03524 | Magnaporthe oryzae 70-15 26S proteasome regulatory subunit RPN9 (383 aa)	1.83246	1	1	1	1	382	43.46	5.39	2676989	MGG_03524; MGG_03524	4		proteasome	protein binding	Pf01399	High	0.0013459	2.04381	1
FALSE	IsMasterProtein	MGG_09348T0	MGG_09348 | Magnaporthe oryzae 70-15 mitochondrial intermembrane space import and assembly protein 40 (310 aa)	4.53074	1	1	1	1	309	32.783	4.68	2680440	MGG_09348; MGG_09348	6				Pf06747	High	0.0013459	2.04318	1
FALSE	IsMasterProtein	MGG_04137T0	MGG_04137 | Magnaporthe oryzae 70-15 CTLH domain-containing protein (307 aa)	2.94118	1	1	1	1	306	34.404	6.15	2677647	MGG_04137; MGG_04137	6			protein binding	Pf08513, Pf10607	High	0.0013459	2.04243	1
FALSE	IsMasterProtein	MGG_00632T0	MGG_00632 | Magnaporthe oryzae 70-15 cell differentiation protein rcd1 (365 aa)	2.47253	1	1	1	1	364	39.988	7.11	2674803	MGG_00632; MGG_00632	5	cell communication;cell differentiation;metabolic process;regulation of biological process;response to stimulus	cytoplasm;nucleus	RNA binding	Pf04078	High	0.0013459	2.03792	1
FALSE	IsMasterProtein	MGG_03895T0	MGG_03895 | Magnaporthe oryzae 70-15 small nuclear ribonucleoprotein F (89 aa)	12.5	1	1	1	1	88	10.189	4.93	2677482	MGG_03895; MGG_03895	6	metabolic process	nucleus;spliceosomal complex	RNA binding	Pf01423	High	0.0013459	2.03699	1
FALSE	IsMasterProtein	MGG_13646T0	MGG_13646 | Magnaporthe oryzae 70-15 hypothetical protein (342 aa)	3.22581	1	1	1	1	341	35.921	9.85	2680715	MGG_13646; MGG_13646	4				Pf14880	High	0.0013459	2.03164	1
FALSE	IsMasterProtein	MGG_01351T0	MGG_01351 | Magnaporthe oryzae 70-15 protein phosphatase 2C Ptc2 (452 aa)	2.43902	1	1	1	1	451	48.743	4.73	2679724	MGG_01351; MGG_01351	2	metabolic process		catalytic activity;metal ion binding	Pf00481	High	0.00395778	2.02623	1
FALSE	IsMasterProtein	MGG_01556T0	MGG_01556 | Magnaporthe oryzae 70-15 V-type proton ATPase subunit F (127 aa)	9.52381	1	1	1	1	126	13.939	5.82	2679700	MGG_01556; MGG_01556	2	transport		catalytic activity;transporter activity	Pf01990	High	0.00395778	2.02479	1
FALSE	IsMasterProtein	MGG_08113T0	MGG_08113 | Magnaporthe oryzae 70-15 hypothetical protein (185 aa)	7.06522	1	1	1	1	184	19.183	7.8	2678395	MGG_08113; MGG_08113	2		membrane			High	0.00395778	2.0218	1
FALSE	IsMasterProtein	MGG_05440T0	MGG_05440 | Magnaporthe oryzae 70-15 galactokinase (525 aa)	2.09924	1	1	1	1	524	56.042	5.47	2675947	MGG_05440; MGG_05440	1	cell communication;metabolic process;regulation of biological process;response to stimulus	cytoplasm;nucleus	catalytic activity;nucleotide binding	Pf08544, Pf10509	High	0.00395778	2.01986	1
FALSE	IsMasterProtein	MGG_17827T0	MGG_17827 | Magnaporthe oryzae 70-15 hypothetical protein (461 aa)	2.6087	1	1	1	1	460	49.647	4.97	12987301	MGG_17827; MGG_17827	6	metabolic process		catalytic activity;metal ion binding;nucleotide binding	Pf02146	High	0.00395778	2.01984	1
FALSE	IsMasterProtein	MGG_01312T0	MGG_01312 | Magnaporthe oryzae 70-15 hypothetical protein (172 aa)	8.18713	1	1	1	1	171	19.75	9.19	2679593	MGG_01312; MGG_01312	2				Pf08583	High	0.00395778	2.01747	1
FALSE	IsMasterProtein	MGG_07719T0	MGG_07719 | Magnaporthe oryzae 70-15 hypothetical protein (314 aa)	2.8754	1	1	1	1	313	34.597	10.08	2683646	MGG_07719; MGG_07719	3					High	0.00395778	2.01739	1
FALSE	IsMasterProtein	MGG_00613T0	MGG_00613 | Magnaporthe oryzae 70-15 hypothetical protein (427 aa)	2.34742	1	1	1	1	426	44.814	5.39	2674232	MGG_00613; MGG_00613	5				Pf05022	High	0.00395778	2.01464	1
FALSE	IsMasterProtein	MGG_03921T0	MGG_03921 | Magnaporthe oryzae 70-15 3-oxoacyl-[acyl-carrier-protein] reductase (319 aa)	3.45912	1	1	1	1	318	32.723	7.17	2677459	MGG_03921; MGG_03921	6	metabolic process		catalytic activity	Pf00106, Pf08659, Pf13561	High	0.00395778	2.01293	1
FALSE	IsMasterProtein	MGG_06087T0	MGG_06087 | Magnaporthe oryzae 70-15 hypothetical protein (607 aa)	2.31023	1	1	1	1	606	66.709	5.78	2684222	MGG_06087; MGG_06087	3	metabolic process		metal ion binding;protein binding	Pf00097, Pf01155, Pf12678, Pf12906, Pf13639, Pf13920, Pf13923, Pf14634	High	0.00395778	2.01149	1
FALSE	IsMasterProtein	MGG_01030T0	MGG_01030 | Magnaporthe oryzae 70-15 24-dehydrocholesterol reductase (586 aa)	1.88034	1	1	1	1	585	65.462	7.99	2674160	MGG_01030; MGG_01030	5	metabolic process		catalytic activity;nucleotide binding	Pf01565	High	0.00395778	2.00756	1
FALSE	IsMasterProtein	MGG_08905T0	MGG_08905 | Magnaporthe oryzae 70-15 triosephosphate isomerase (251 aa)	4.8	1	1	1	1	250	27.076	5.96	2679891	MGG_08905; MGG_08905	2	metabolic process		catalytic activity	Pf00121	High	0.00395778	2.00121	1
FALSE	IsMasterProtein	MGG_03227T0	MGG_03227 | Magnaporthe oryzae 70-15 hypothetical protein (74 aa)	9.58904	1	1	1	1	73	8.026	10.35	2676461	MGG_03227; MGG_03227	4	metabolic process;transport		catalytic activity;transporter activity	Pf04627	High	0.00395778	2.00028	1
FALSE	IsMasterProtein	MGG_00835T0	MGG_00835 | Magnaporthe oryzae 70-15 flotillin domain-containing protein (503 aa)	1.79283	1	1	1	1	502	55.778	6.16	2674810	MGG_00835; MGG_00835	5				Pf01145	High	0.00395778	1.99857	1
FALSE	IsMasterProtein	MGG_15868T0	MGG_15868 | Magnaporthe oryzae 70-15 argininosuccinate synthase (416 aa)	2.16867	1	1	1	1	415	46.623	5.48	12986660	MGG_15868; MGG_15868	2	metabolic process	cytoplasm;cytosol	catalytic activity;nucleotide binding	Pf00764, Pf03054, Pf06508	High	0.00395778	1.99104	1
FALSE	IsMasterProtein	MGG_00450T0	MGG_00450 | Magnaporthe oryzae 70-15 phosphoenolpyruvate carboxykinase (602 aa)	2.32945	1	1	1	1	601	66.579	6.38	2674138	MGG_00450; MGG_00450	5	metabolic process		catalytic activity;nucleotide binding	Pf01293	High	0.00520833	1.98647	1
FALSE	IsMasterProtein	MGG_00223T0	MGG_00223 | Magnaporthe oryzae 70-15 fructose-bisphosphate aldolase 1 (361 aa)	2.22222	1	1	1	1	360	39.751	5.92	2674368	MGG_00223; MGG_00223	5	metabolic process	cytoplasm;cytosol;mitochondrion	catalytic activity;metal ion binding	Pf01116	High	0.00520833	1.98543	1
FALSE	IsMasterProtein	MGG_07137T0	MGG_07137 | Magnaporthe oryzae 70-15 rab GDP-dissociation inhibitor (465 aa)	3.01724	1	1	1	1	464	50.896	5.76	2683259	MGG_07137; MGG_07137	2	regulation of biological process;transport		enzyme regulator activity	Pf00996	High	0.00520833	1.98231	1
FALSE	IsMasterProtein	MGG_05151T0	MGG_05151 | Magnaporthe oryzae 70-15 NMDA receptor-regulated protein 1 (838 aa)	1.43369	1	1	1	1	837	94.329	8.28	2675366	MGG_05151; MGG_05151	3			protein binding	Pf00515, Pf12569, Pf13414, Pf13432	High	0.00520833	1.98143	1
FALSE	IsMasterProtein	MGG_12130T0	MGG_12130 | Magnaporthe oryzae 70-15 serine/threonine protein phosphatase 2A (671 aa)	1.79104	1	1	1	1	670	75.991	7.01	5049889	MGG_12130; MGG_12130	6	regulation of biological process;response to stimulus		enzyme regulator activity	Pf01603	High	0.00520833	1.98137	1
FALSE	IsMasterProtein	MGG_02533T0	MGG_02533 | Magnaporthe oryzae 70-15 hypothetical protein (1698 aa)	0.70713	1	1	1	1	1697	179.767	9.77	2682836	MGG_02533; MGG_02533	7				Pf12722	High	0.00520833	1.98115	1
FALSE	IsMasterProtein	MGG_05201T0	MGG_05201 | Magnaporthe oryzae 70-15 guanine nucleotide-binding protein subunit beta (347 aa)	3.75723	1	1	1	1	346	38.337	7.61	2675677	MGG_05201; MGG_05201	3	regulation of biological process;response to stimulus		protein binding	Pf00400, Pf11559	High	0.00520833	1.97658	1
FALSE	IsMasterProtein	MGG_02742T0	MGG_02742 | Magnaporthe oryzae 70-15 protein transporter Sec61 subunit gamma (71 aa)	11.4286	1	1	1	1	70	7.752	8	2682724	MGG_02742; MGG_02742	7	transport	membrane	transporter activity	Pf00584	High	0.00520833	1.97488	1
FALSE	IsMasterProtein	MGG_04560T0	MGG_04560 | Magnaporthe oryzae 70-15 hypothetical protein (326 aa)	3.07692	1	1	1	1	325	36.765	8.46	2677923	MGG_04560; MGG_04560	1	metabolic process		catalytic activity	Pf01255	High	0.00520833	1.9734	1
FALSE	IsMasterProtein	MGG_16969T0	MGG_16969 | Magnaporthe oryzae 70-15 hypothetical protein (377 aa)	2.12766	1	1	1	1	376	39.372	6.27	12986112	MGG_16969; MGG_16969	3	metabolic process		catalytic activity;metal ion binding	Pf00107, Pf08240	High	0.00637755	1.97261	1
FALSE	IsMasterProtein	MGG_06926T0	MGG_06926 | Magnaporthe oryzae 70-15 cyclopropane-fatty-acyl-phospholipid synthase (352 aa)	3.9886	1	1	1	1	351	40.289	6.3	2685099	MGG_06926; MGG_06926	1	metabolic process		catalytic activity	Pf01209, Pf02353, Pf03291, Pf05175, Pf06080, Pf08241, Pf08242, Pf12847, Pf13489, Pf13649, Pf13659, Pf13847	High	0.00637755	1.97047	1
FALSE	IsMasterProtein	MGG_12110T0	MGG_12110 | Magnaporthe oryzae 70-15 dehydrodolichyl diphosphate synthase (352 aa)	2.2792	1	1	1	1	351	40.288	7.99	2677333	MGG_12110; MGG_12110	6	metabolic process		catalytic activity	Pf01255	High	0.00637755	1.96361	1
FALSE	IsMasterProtein	MGG_02072T0	MGG_02072 | Magnaporthe oryzae 70-15 amino-acid permease inda1 (578 aa)	1.90641	1	1	1	1	577	63.103	6.92	2681227	MGG_02072; MGG_02072	1	transport	membrane	transporter activity	Pf00324, Pf13520	High	0.00637755	1.96111	1
FALSE	IsMasterProtein	MGG_06162T0	MGG_06162 | Magnaporthe oryzae 70-15 DNA topoisomerase 2 (1687 aa)	0.59312	1	1	1	1	1686	189.178	7.05	2684328	MGG_06162; MGG_06162	3	metabolic process	chromosome	catalytic activity;DNA binding;nucleotide binding	Pf00204, Pf00521, Pf01751, Pf02518	High	0.00637755	1.9607	1
FALSE	IsMasterProtein	MGG_08302T0	MGG_08302 | Magnaporthe oryzae 70-15 rRNA-processing protein FCF1 (202 aa)	7.46269	1	1	1	1	201	22.27	9.88	2678479	MGG_08302; MGG_08302	2	metabolic process			Pf04900	High	0.00637755	1.96053	1
FALSE	IsMasterProtein	MGG_06105T0	MGG_06105 | Magnaporthe oryzae 70-15 hypothetical protein (191 aa)	5.78947	1	1	1	1	190	21.164	7.05	2684293	MGG_06105; MGG_06105	3		nucleus	DNA binding;protein binding	Pf00808	High	0.00637755	1.95759	1
FALSE	IsMasterProtein	MGG_15238T0	MGG_15238 | Magnaporthe oryzae 70-15 modin (707 aa)	1.69972	1	1	1	1	706	80.685	7.49	12984202	MGG_15238; MGG_15238	3					High	0.00637755	1.95648	1
FALSE	IsMasterProtein	MGG_11534T0	MGG_11534 | Magnaporthe oryzae 70-15 hypothetical protein (1028 aa)	1.07108	1	1	1	1	1027	111.076	5.96	5050690	MGG_11534; MGG_11534	5			protein binding	Pf00010, Pf09427	High	0.00637755	1.95467	1
FALSE	IsMasterProtein	MGG_15723T0	MGG_15723 | Magnaporthe oryzae 70-15 ferrochelatase (439 aa)	2.96804	1	1	1	1	438	48.123	8.53	12984678	MGG_15723; MGG_15723	2	metabolic process		catalytic activity	Pf00762	High	0.00637755	1.95299	1
FALSE	IsMasterProtein	MGG_06968T0	MGG_06968 | Magnaporthe oryzae 70-15 WD repeat-containing protein (394 aa)	2.54453	1	1	1	1	393	43.215	5.22	2685141	MGG_06968; MGG_06968	1			protein binding		High	0.00637755	1.95285	1
FALSE	IsMasterProtein	MGG_04752T0	MGG_04752 | Magnaporthe oryzae 70-15 ATP synthase subunit 4 (247 aa)	3.65854	1	1	1	1	246	26.706	9.23	2677954	MGG_04752; MGG_04752	2	cell organization and biogenesis;metabolic process;transport		catalytic activity;transporter activity	Pf05405	High	0.00637755	1.95109	1
FALSE	IsMasterProtein	MGG_00153T0	MGG_00153 | Magnaporthe oryzae 70-15 sphingolipid long chain base-responsive protein LSP1 (362 aa)	2.77008	1	1	1	1	361	40.387	5.77	2674129	MGG_00153; MGG_00153	5	regulation of biological process;response to stimulus;transport	cytoplasm;membrane;mitochondrion	enzyme regulator activity	Pf13805	High	0.00637755	1.95087	1
FALSE	IsMasterProtein	MGG_00336T0	MGG_00336 | Magnaporthe oryzae 70-15 COP9 signalosome complex subunit 4 (421 aa)	2.85714	1	1	1	1	420	46.232	5.11	2675149	MGG_00336; MGG_00336	5			protein binding	Pf01399	High	0.00637755	1.94903	1
FALSE	IsMasterProtein	MGG_14014T0	MGG_14014 | Magnaporthe oryzae 70-15 ubiquitin homeostasis protein lub1 (798 aa)	1.75659	1	1	1	1	797	85.488	5.76	5051370	MGG_14014; MGG_14014	7			protein binding	Pf00400, Pf08324, Pf09070	High	0.00637755	1.94398	1
FALSE	IsMasterProtein	MGG_01979T0	MGG_01979 | Magnaporthe oryzae 70-15 T-complex protein 1 subunit beta (531 aa)	1.69811	1	1	1	1	530	57.019	5.96	2681098	MGG_01979; MGG_01979	1	metabolic process	cytoplasm	nucleotide binding;protein binding	Pf00118	High	0.00637755	1.94212	1
FALSE	IsMasterProtein	MGG_08271T1	MGG_08271 | Magnaporthe oryzae 70-15 oligosaccharide translocation protein RFT1 (576 aa)	2.6087	1	1	1	1	575	61.077	9.73	2678546	MGG_08271; MGG_08271	2	transport		transporter activity	Pf04506	High	0.00764331	1.94018	1
FALSE	IsMasterProtein	MGG_03196T0	MGG_03196 | Magnaporthe oryzae 70-15 RCM-1 (924 aa)	1.30011	1	1	1	1	923	103.55	6.83	2676469	MGG_03196; MGG_03196	4			protein binding	Pf00515, Pf07719, Pf12895, Pf13181, Pf13414, Pf13424, Pf13432, Pf14559	High	0.00876095	1.93804	1
FALSE	IsMasterProtein	MGG_05020T0	MGG_05020 | Magnaporthe oryzae 70-15 N-acetylglucosaminyl-phosphatidylinositol de-N-acetylase (286 aa)	5.61404	1	1	1	1	285	30.641	6.79	2675729	MGG_05020; MGG_05020	3	metabolic process	endoplasmic reticulum;membrane	catalytic activity	Pf02585	High	0.00876095	1.93687	1
FALSE	IsMasterProtein	MGG_11241T0	MGG_11241 | Magnaporthe oryzae 70-15 general stress response protein Whi2 (291 aa)	4.82759	1	1	1	1	290	31.86	5.16	2679444	MGG_11241; MGG_11241	2					High	0.00876095	1.93457	1
FALSE	IsMasterProtein	MGG_07097T0	MGG_07097 | Magnaporthe oryzae 70-15 MOSC domain-containing protein (455 aa)	1.98238	1	1	1	1	454	51.289	7.46	2682982	MGG_07097; MGG_07097	2	metabolic process		catalytic activity;metal ion binding	Pf03473, Pf03476	High	0.00876095	1.93439	1
FALSE	IsMasterProtein	MGG_02809T0	MGG_02809 | Magnaporthe oryzae 70-15 hypothetical protein (787 aa)	1.9084	1	1	1	1	786	84.387	8.38	2682362	MGG_02809; MGG_02809	7	metabolic process		catalytic activity;nucleotide binding	Pf02558, Pf08546	High	0.00876095	1.93369	1
FALSE	IsMasterProtein	MGG_05279T0	MGG_05279 | Magnaporthe oryzae 70-15 hypothetical protein (303 aa)	2.98013	1	1	1	1	302	34.835	9.29	2675361	MGG_05279; MGG_05279	3				Pf01814	High	0.00876095	1.93359	1
FALSE	IsMasterProtein	MGG_00789T0	MGG_00789 | Magnaporthe oryzae 70-15 eukaryotic translation initiation factor 2 beta subunit (321 aa)	2.1875	1	1	1	1	320	35.726	6.92	2674443	MGG_00789; MGG_00789	5	metabolic process		RNA binding	Pf01873	High	0.00876095	1.93316	1
FALSE	IsMasterProtein	MGG_07716T0	MGG_07716 | Magnaporthe oryzae 70-15 DnaJ domain-containing protein (429 aa)	1.86916	1	1	1	1	428	47.214	9.52	2683643	MGG_07716; MGG_07716	3			protein binding	Pf00226	High	0.00876095	1.93312	1
FALSE	IsMasterProtein	MGG_05307T0	MGG_05307 | Magnaporthe oryzae 70-15 hypothetical protein (317 aa)	2.53165	1	1	1	1	316	33.521	9.44	2675749	MGG_05307; MGG_05307	3					High	0.00876095	1.92939	1
FALSE	IsMasterProtein	MGG_06765T0	MGG_06765 | Magnaporthe oryzae 70-15 sterol O-acyltransferase 2 (595 aa)	2.18855	1	1	1	1	594	67.726	7.74	2684938	MGG_06765; MGG_06765	1	metabolic process	endoplasmic reticulum;membrane	catalytic activity	Pf03062	High	0.00876095	1.9288	1
FALSE	IsMasterProtein	MGG_00150T0	MGG_00150 | Magnaporthe oryzae 70-15 hypothetical protein (405 aa)	2.9703	1	1	1	1	404	42.449	8.13	2675219	MGG_00150; MGG_00150	5		membrane		Pf06687	High	0.00876095	1.9283	1
FALSE	IsMasterProtein	MGG_01759T0	MGG_01759 | Magnaporthe oryzae 70-15 DNA replication licensing factor mcm3 (897 aa)	1.45089	1	1	1	1	896	98.466	5.9	2679604	MGG_01759; MGG_01759	2	cell organization and biogenesis;metabolic process;regulation of biological process;response to stimulus	cytoplasm;nucleus	catalytic activity;DNA binding;nucleotide binding	Pf00493, Pf01078, Pf07728, Pf14551	High	0.00876095	1.92787	1
FALSE	IsMasterProtein	MGG_04985T0	MGG_04985 | Magnaporthe oryzae 70-15 hypothetical protein (889 aa)	1.46396	1	1	1	1	888	96.798	8.12	2675566	MGG_04985; MGG_04985	3			RNA binding	Pf00806	High	0.00876095	1.92578	1
FALSE	IsMasterProtein	MGG_15536T0	MGG_15536 | Magnaporthe oryzae 70-15 hypothetical protein (2217 aa)	0.406137	1	1	1	1	2216	250.52	5.15	12987105	MGG_15536; MGG_15536	2	cell organization and biogenesis;metabolic process		catalytic activity;nucleotide binding;protein binding	Pf00270, Pf00271, Pf02889	High	0.00876095	1.92248	1
FALSE	IsMasterProtein	MGG_04013T0	MGG_04013 | Magnaporthe oryzae 70-15 small nuclear ribonucleoprotein Sm D2 (118 aa)	8.54701	1	1	1	1	117	13.448	9.64	2677446	MGG_04013; MGG_04013	6	metabolic process			Pf01423	High	0.00987654	1.92163	1
FALSE	IsMasterProtein	MGG_13508T0	MGG_13508 | Magnaporthe oryzae 70-15 ubiquitin-protein ligase Sel1/Ubx2 (842 aa)	1.30797	1	1	1	1	841	92.157	6.19	5051659	MGG_13508; MGG_13508	4	metabolic process		catalytic activity;protein binding	Pf08238	High	0.00987654	1.91708	1
FALSE	IsMasterProtein	MGG_01666T0	MGG_01666 | Magnaporthe oryzae 70-15 CCR4-NOT transcription complex subunit 7 (522 aa)	1.53551	1	1	1	1	521	56.691	6.95	2679608	MGG_01666; MGG_01666	2		nucleus		Pf04857	High	0.00987654	1.91674	1
FALSE	IsMasterProtein	MGG_00715T0	MGG_00715 | Magnaporthe oryzae 70-15 glucose-repressible protein (72 aa)	15.493	1	1	1	1	71	7.365	6.79	2674816	MGG_00715; MGG_00715	5				Pf11034	High	0.00987654	1.91645	1
FALSE	IsMasterProtein	MGG_07753T0	MGG_07753 | Magnaporthe oryzae 70-15 60S ribosomal protein L11 (174 aa)	4.04624	1	1	1	1	173	19.963	10.18	2683680	MGG_07753; MGG_07753	3	metabolic process	ribosome	structural molecule activity	Pf00281, Pf00673	High	0.00987654	1.91464	1
FALSE	IsMasterProtein	MGG_13435T0	MGG_13435 | Magnaporthe oryzae 70-15 sulfur controller 2 (695 aa)	1.72911	1	1	1	1	694	77.423	7.71	5050359	MGG_13435; MGG_13435	3			protein binding	Pf00400, Pf00646, Pf12937	High	0.00987654	1.91437	1
FALSE	IsMasterProtein	MGG_06728T0	MGG_06728 | Magnaporthe oryzae 70-15 meiotic recombination protein rec14 (332 aa)	3.32326	1	1	1	1	331	34.449	6.58	2684901	MGG_06728; MGG_06728	1	regulation of biological process	nucleus	protein binding	Pf00400, Pf07569, Pf08662, Pf10282	High	0.00987654	1.91092	1
FALSE	IsMasterProtein	MGG_04331T0	MGG_04331 | Magnaporthe oryzae 70-15 37S ribosomal protein MRP4 (399 aa)	2.26131	1	1	1	1	398	43.758	9.22	2677383	MGG_04331; MGG_04331	6	metabolic process	ribosome	structural molecule activity	Pf00318	High	0.00987654	1.90892	1
FALSE	IsMasterProtein	MGG_04909T0	MGG_04909 | Magnaporthe oryzae 70-15 mitochondrial import protein mmp37 (538 aa)	2.60708	1	1	1	1	537	60.673	9.73	2675322	MGG_04909; MGG_04909	3				Pf09139	High	0.00987654	1.90682	1
FALSE	IsMasterProtein	MGG_06003T0	MGG_06003 | Magnaporthe oryzae 70-15 hypothetical protein (114 aa)	9.73451	1	1	1	1	113	12.489	10.33	2683972	MGG_06003; MGG_06003	3	transport		catalytic activity;transporter activity	Pf02939	Medium	0.0108173	1.90526	1
FALSE	IsMasterProtein	MGG_11039T0	MGG_11039 | Magnaporthe oryzae 70-15 N-acetyltransferase 10 (1074 aa)	0.83877	1	1	1	1	1073	119.649	7.18	2676236	MGG_11039; MGG_11039	3	metabolic process		catalytic activity	Pf05127, Pf08351, Pf13718, Pf13725	Medium	0.0108173	1.90068	1
FALSE	IsMasterProtein	MGG_04022T0	MGG_04022 | Magnaporthe oryzae 70-15 hypothetical protein (123 aa)	6.55738	1	1	1	1	122	13.414	9.16	2677455	MGG_04022; MGG_04022	6					Medium	0.0108173	1.8986	1
FALSE	IsMasterProtein	MGG_11270T0	MGG_11270 | Magnaporthe oryzae 70-15 hypothetical protein (633 aa)	2.21519	1	1	1	1	632	68.049	6.96	2679546	MGG_11270; MGG_11270	2	metabolic process		catalytic activity	Pf01425	Medium	0.0108173	1.89837	1
FALSE	IsMasterProtein	MGG_08163T0	MGG_08163 | Magnaporthe oryzae 70-15 30S ribosomal protein S14p/S29e (57 aa)	12.5	1	1	1	1	56	6.491	10.27	12985565	MGG_08163; MGG_08163	2	metabolic process	ribosome	metal ion binding;structural molecule activity	Pf00253	Medium	0.0108173	1.89605	1
FALSE	IsMasterProtein	MGG_08176T0	MGG_08176 | Magnaporthe oryzae 70-15 hypothetical protein (252 aa)	6.77291	1	1	1	1	251	26.945	5.74	2678412	MGG_08176; MGG_08176	2					Medium	0.0108173	1.89584	1
FALSE	IsMasterProtein	MGG_02734T0	MGG_02734 | Magnaporthe oryzae 70-15 hypothetical protein (498 aa)	1.81087	1	1	1	1	497	53.579	6.2	2682716	MGG_02734; MGG_02734	7			protein binding	Pf00789	Medium	0.0108173	1.89432	1
FALSE	IsMasterProtein	MGG_03281T1	MGG_03281 | Magnaporthe oryzae 70-15 chorismate synthase (425 aa)	2.12264	1	1	1	1	424	45.145	7.47	2676716	MGG_03281; MGG_03281	4	metabolic process	cytoplasm	catalytic activity	Pf01264	Medium	0.0108173	1.89386	1
FALSE	IsMasterProtein	MGG_03661T0	MGG_03661 | Magnaporthe oryzae 70-15 phosphoserine phosphatase (505 aa)	1.78571	1	1	1	1	504	54.469	6.06	2676604	MGG_03661; MGG_03661	4	metabolic process		catalytic activity	Pf00702, Pf05152, Pf08282, Pf12710, Pf13419	Medium	0.0108173	1.89221	1
FALSE	IsMasterProtein	MGG_11236T0	MGG_11236 | Magnaporthe oryzae 70-15 hypothetical protein (754 aa)	1.85923	1	1	1	1	753	80.933	6.27	5051204	MGG_11236; MGG_11236	2			nucleotide binding	Pf01595	Medium	0.0108173	1.89068	1
FALSE	IsMasterProtein	MGG_00917T0	MGG_00917 | Magnaporthe oryzae 70-15 carrier protein YMC1 (316 aa)	2.53968	1	1	1	1	315	33.63	9.35	2674123	MGG_00917; MGG_00917	5	transport	membrane		Pf00153	Medium	0.0108173	1.88942	1
FALSE	IsMasterProtein	MGG_04377T0	MGG_04377 | Magnaporthe oryzae 70-15 rho-type GTPase-activating protein 1 (1182 aa)	1.18544	1	1	1	1	1181	131.944	7.23	2677774	MGG_04377; MGG_04377	2	regulation of biological process;response to stimulus		metal ion binding	Pf00412, Pf00620	Medium	0.0108173	1.88782	1
FALSE	IsMasterProtein	MGG_04831T0	MGG_04831 | Magnaporthe oryzae 70-15 hypothetical protein (1209 aa)	0.993377	1	1	1	1	1208	133.76	6.09	2678058	MGG_04831; MGG_04831	2				Pf11715	Medium	0.0108173	1.88717	1
FALSE	IsMasterProtein	MGG_11724T0	MGG_11724 | Magnaporthe oryzae 70-15 hypothetical protein (363 aa)	2.48619	1	1	1	1	362	39.434	8.66	2680875	MGG_11724; MGG_11724	1	metabolic process;regulation of biological process	nucleus	metal ion binding	Pf00172	Medium	0.0108173	1.88591	1
FALSE	IsMasterProtein	MGG_07027T0	MGG_07027 | Magnaporthe oryzae 70-15 hypothetical protein (1766 aa)	0.623229	1	1	1	1	1765	191.597	6.76	2683041	MGG_07027; MGG_07027	2					Medium	0.0108173	1.88428	1
FALSE	IsMasterProtein	MGG_05096T0	MGG_05096 | Magnaporthe oryzae 70-15 3-ketoacyl-CoA reductase (332 aa)	2.71903	1	1	1	1	331	36.111	9.69	2675553	MGG_05096; MGG_05096	3	metabolic process	endoplasmic reticulum;membrane	catalytic activity	Pf00106, Pf13561	Medium	0.0108173	1.8833	1
FALSE	IsMasterProtein	MGG_07768T0	MGG_07768 | Magnaporthe oryzae 70-15 clathrin heavy chain (1681 aa)	0.535714	1	1	1	1	1680	189.27	5.4	2683695	MGG_07768; MGG_07768	3	transport	membrane	protein binding;structural molecule activity	Pf00637, Pf01394, Pf13838	Medium	0.0108173	1.87917	1
FALSE	IsMasterProtein	MGG_05525T0	MGG_05525 | Magnaporthe oryzae 70-15 hypothetical protein (513 aa)	2.14844	1	1	1	1	512	56.529	8.46	2675812	MGG_05525; MGG_05525	1				Pf01062	Medium	0.0108173	1.87828	1
FALSE	IsMasterProtein	MGG_06691T0	MGG_06691 | Magnaporthe oryzae 70-15 4-hydroxyphenylpyruvate dioxygenase (420 aa)	1.90931	1	1	1	1	419	47.547	5.69	2684864	MGG_06691; MGG_06691	1	metabolic process		catalytic activity;metal ion binding	Pf00903, Pf13669	Medium	0.0108173	1.87684	1
FALSE	IsMasterProtein	MGG_06270T0	MGG_06270 | Magnaporthe oryzae 70-15 adenosine kinase (362 aa)	3.3241	1	1	1	1	361	39.434	5.47	2684425	MGG_06270; MGG_06270	4	metabolic process	cytoplasm;nucleus	catalytic activity	Pf00294, Pf00931	Medium	0.0108173	1.87639	1
FALSE	IsMasterProtein	MGG_01005T0	MGG_01005 | Magnaporthe oryzae 70-15 hypothetical protein (154 aa)	5.22876	1	1	1	1	153	16.461	6.8	2675177	MGG_01005; MGG_01005	5				Pf03645	Medium	0.0108173	1.87571	1
FALSE	IsMasterProtein	MGG_08006T0	MGG_08006 | Magnaporthe oryzae 70-15 hypothetical protein (281 aa)	3.57143	1	1	1	1	280	31.066	10.08	2678239	MGG_08006; MGG_08006	2				Pf03661	Medium	0.0108173	1.87548	1
FALSE	IsMasterProtein	MGG_13651T0	MGG_13651 | Magnaporthe oryzae 70-15 high-affinity glucose transporter (535 aa)	1.31086	1	1	1	1	534	58.353	8.16	5050068	MGG_13651; MGG_13651	4	transport	membrane	transporter activity	Pf00083, Pf05631, Pf07690, Pf13347	Medium	0.0117509	1.8718	1
FALSE	IsMasterProtein	MGG_00820T0	MGG_00820 | Magnaporthe oryzae 70-15 hypothetical protein (711 aa)	1.12676	1	1	1	1	710	80.673	5.15	2674889	MGG_00820; MGG_00820	5				Pf06985	Medium	0.0117509	1.86872	1
FALSE	IsMasterProtein	MGG_01229T0	MGG_01229 | Magnaporthe oryzae 70-15 hypothetical protein (270 aa)	4.46097	1	1	1	1	269	30.505	8.38	2679431	MGG_01229; MGG_01229	2					Medium	0.0117509	1.86778	1
FALSE	IsMasterProtein	MGG_01047T0	MGG_01047 | Magnaporthe oryzae 70-15 PH domain-containing protein (520 aa)	1.7341	1	1	1	1	519	56.211	6.79	2674158	MGG_01047; MGG_01047	5	cell organization and biogenesis;regulation of biological process;response to stimulus	cytoplasm;membrane;mitochondrion	protein binding	Pf00169	Medium	0.0117509	1.86517	1
FALSE	IsMasterProtein	MGG_01237T0	MGG_01237 | Magnaporthe oryzae 70-15 kelch repeat protein (791 aa)	1.26582	1	1	1	1	790	86.097	5.78	2679416	MGG_01237; MGG_01237	2			protein binding	Pf00651, Pf07646, Pf13415, Pf13418, Pf13854	Medium	0.0117509	1.86517	1
FALSE	IsMasterProtein	MGG_10052T0	MGG_10052 | Magnaporthe oryzae 70-15 hypoxanthine guanine phosphoribosyltransferase (206 aa)	4.87805	1	1	1	1	205	23.121	5.67	2681663	MGG_10052; MGG_10052	4	metabolic process		catalytic activity	Pf00156	Medium	0.0117509	1.86205	1
FALSE	IsMasterProtein	MGG_06322T0	MGG_06322 | Magnaporthe oryzae 70-15 brix domain-containing protein (453 aa)	1.99115	1	1	1	1	452	51.683	9.69	2684477	MGG_06322; MGG_06322	4				Pf04427	Medium	0.0117509	1.86121	1
FALSE	IsMasterProtein	MGG_04340T0	MGG_04340 | Magnaporthe oryzae 70-15 hypothetical protein (481 aa)	1.66667	1	1	1	1	480	54.346	6.09	2677583	MGG_04340; MGG_04340	6	metabolic process		catalytic activity	Pf02458	Medium	0.0117509	1.86	1
FALSE	IsMasterProtein	MGG_00556T0	MGG_00556 | Magnaporthe oryzae 70-15 hypothetical protein (104 aa)	12.6214	1	1	1	1	103	10.532	11.56	2674454	MGG_00556; MGG_00556	5					Medium	0.0117509	1.85882	1
FALSE	IsMasterProtein	MGG_15090T0	MGG_15090 | Magnaporthe oryzae 70-15 hypothetical protein (967 aa)	1.34576	1	1	1	1	966	105.697	6.86	12986707	MGG_15090; MGG_15090	2				Pf09742, Pf12722	Medium	0.0117509	1.85691	1
FALSE	IsMasterProtein	MGG_04136T0	MGG_04136 | Magnaporthe oryzae 70-15 hypothetical protein (208 aa)	6.28019	1	1	1	1	207	23.185	9.83	2677646	MGG_04136; MGG_04136	6	metabolic process	membrane	catalytic activity	Pf04800	Medium	0.0117509	1.85632	1
FALSE	IsMasterProtein	MGG_14549T0	MGG_14549 | Magnaporthe oryzae 70-15 cytidine deaminase (165 aa)	6.70732	1	1	1	1	164	18.099	7.18	5049480	MGG_14549; MGG_14549	1	metabolic process		catalytic activity;metal ion binding	Pf00383	Medium	0.0117509	1.85311	1
FALSE	IsMasterProtein	MGG_05167T0	MGG_05167 | Magnaporthe oryzae 70-15 hypothetical protein (355 aa)	3.67232	1	1	1	1	354	38.593	9.73	2675638	MGG_05167; MGG_05167	3				Pf00466	Medium	0.0117509	1.8522	1
FALSE	IsMasterProtein	MGG_13014T0	MGG_13014 | Magnaporthe oryzae 70-15 class V chitin synthase (1788 aa)	0.671517	1	1	1	1	1787	197.509	6	5048948	MGG_13014; MGG_13014	3	metabolic process		catalytic activity;DNA binding;motor activity;nucleotide binding	Pf00063, Pf00173, Pf00535, Pf03142, Pf08766, Pf13632	Medium	0.0117509	1.85213	1
FALSE	IsMasterProtein	MGG_09552T0	MGG_09552 | Magnaporthe oryzae 70-15 SNARE docking complex subunit (716 aa)	1.53846	1	1	1	1	715	78.409	5.73	2680450	MGG_09552; MGG_09552	3	transport			Pf00995	Medium	0.0117509	1.8508	1
FALSE	IsMasterProtein	MGG_08180T0	MGG_08180 | Magnaporthe oryzae 70-15 SIS1 (372 aa)	2.69542	1	1	1	1	371	40.29	9.17	2678416	MGG_08180; MGG_08180	2	metabolic process		protein binding	Pf00226, Pf01556	Medium	0.0117509	1.85031	1
FALSE	IsMasterProtein	MGG_04241T0	MGG_04241 | Magnaporthe oryzae 70-15 hypothetical protein (420 aa)	1.90931	1	1	1	1	419	45.552	7.27	2677515	MGG_04241; MGG_04241	6					Medium	0.0117509	1.84834	1
FALSE	IsMasterProtein	MGG_00264T0	MGG_00264 | Magnaporthe oryzae 70-15 hypothetical protein (353 aa)	2.55682	1	1	1	1	352	37.999	9.52	2674632	MGG_00264; MGG_00264	5				Pf10261	Medium	0.0117509	1.84814	1
FALSE	IsMasterProtein	MGG_09542T0	MGG_09542 | Magnaporthe oryzae 70-15 monothiol glutaredoxin-5 (168 aa)	7.18563	1	1	1	1	167	18.297	7.25	2680497	MGG_09542; MGG_09542	3	cellular homeostasis;metabolic process;regulation of biological process;response to stimulus	mitochondrion	catalytic activity	Pf00462	Medium	0.0128806	1.84361	1
FALSE	IsMasterProtein	MGG_06209T0	MGG_06209 | Magnaporthe oryzae 70-15 inorganic phosphate transporter PHO88 (193 aa)	7.29167	1	1	1	1	192	20.731	9.57	2684351	MGG_06209; MGG_06209	3	transport	endoplasmic reticulum;membrane		Pf10032	Medium	0.0128806	1.84161	1
FALSE	IsMasterProtein	MGG_09396T0	MGG_09396 | Magnaporthe oryzae 70-15 HET-C2 protein (207 aa)	4.85437	1	1	1	1	206	22.509	7.42	2680369	MGG_09396; MGG_09396	6	transport	cytoplasm	transporter activity	Pf08718	Medium	0.0128806	1.83954	1
FALSE	IsMasterProtein	MGG_02774T0	MGG_02774 | Magnaporthe oryzae 70-15 copper transporter (220 aa)	3.65297	1	1	1	1	219	23.531	8.43	2682779	MGG_02774; MGG_02774	7	transport		transporter activity	Pf04145	Medium	0.0140351	1.83343	1
FALSE	IsMasterProtein	MGG_03576T0	MGG_03576 | Magnaporthe oryzae 70-15 LYR family protein (102 aa)	6.93069	1	1	1	1	101	11.668	9.99	2676680	MGG_03576; MGG_03576	4				Pf05347, Pf13232	Medium	0.0150987	1.83237	1
FALSE	IsMasterProtein	MGG_12154T0	MGG_12154 | Magnaporthe oryzae 70-15 fatty acid synthase subunit alpha (1860 aa)	0.484131	1	1	1	1	1859	204.177	6.19	5049911	MGG_12154; MGG_12154	6	metabolic process	cytoplasm;cytosol;mitochondrion	catalytic activity;metal ion binding	Pf00106, Pf00109, Pf01648, Pf02801, Pf10107, Pf13561	Medium	0.0150987	1.82939	1
FALSE	IsMasterProtein	MGG_04618T0	MGG_04618 | Magnaporthe oryzae 70-15 amidophosphoribosyltransferase (538 aa)	2.60708	1	1	1	1	537	58.538	6.92	2677934	MGG_04618; MGG_04618	2	metabolic process	cytoplasm	catalytic activity;metal ion binding	Pf00156, Pf00310, Pf13522, Pf13537	Medium	0.0150987	1.82897	1
FALSE	IsMasterProtein	MGG_05552T0	MGG_05552 | Magnaporthe oryzae 70-15 hypothetical protein (212 aa)	3.31754	1	1	1	1	211	22.659	5.17	2675895	MGG_05552; MGG_05552	1					Medium	0.0150987	1.82894	1
FALSE	IsMasterProtein	MGG_02252T0	MGG_02252 | Magnaporthe oryzae 70-15 tetrahydroxynaphthalene reductase (284 aa)	3.18021	1	1	1	1	283	30.034	6.68	2681349	MGG_02252; MGG_02252	1	metabolic process		catalytic activity	Pf00106, Pf02882, Pf08659, Pf13561	Medium	0.0150987	1.82652	1
FALSE	IsMasterProtein	MGG_07150T0	MGG_07150 | Magnaporthe oryzae 70-15 hypothetical protein (1055 aa)	1.04364	1	1	1	1	1054	117.324	7.24	2683272	MGG_07150; MGG_07150	2	transport			Pf15469	Medium	0.0160367	1.8232	1
FALSE	IsMasterProtein	MGG_08661T0	MGG_08661 | Magnaporthe oryzae 70-15 acyl-CoA dehydrogenase family member 11 (453 aa)	2.65487	1	1	1	1	452	50.329	8.78	2678943	MGG_08661; MGG_08661	1	metabolic process		catalytic activity;nucleotide binding	Pf00441, Pf02770, Pf02771, Pf08028	Medium	0.0160367	1.82179	1
FALSE	IsMasterProtein	MGG_07737T0	MGG_07737 | Magnaporthe oryzae 70-15 U3 small nucleolar RNA-associated protein 20 (2685 aa)	0.33532	1	1	1	1	2684	301.969	6.68	2683664	MGG_07737; MGG_07737	3				Pf07539	Medium	0.0160367	1.82041	1
FALSE	IsMasterProtein	MGG_01291T0	MGG_01291 | Magnaporthe oryzae 70-15 glycerol-3-phosphate O-acyltransferase 1 (790 aa)	0.887199	1	1	1	1	789	88.236	9.77	2679572	MGG_01291; MGG_01291	2	metabolic process		catalytic activity	Pf01553	Medium	0.0160367	1.82023	1
FALSE	IsMasterProtein	MGG_07877T0	MGG_07877 | Magnaporthe oryzae 70-15 dipeptidyl-peptidase V (719 aa)	1.11421	1	1	1	1	718	78.557	5.12	2683804	MGG_07877; MGG_07877	3	metabolic process		catalytic activity;protein binding	Pf00326, Pf05448	Medium	0.0160367	1.81819	1
FALSE	IsMasterProtein	MGG_04146T0	MGG_04146 | Magnaporthe oryzae 70-15 hypothetical protein (675 aa)	1.92878	1	1	1	1	674	74.377	6.81	2677625	MGG_04146; MGG_04146	6	metabolic process		catalytic activity;nucleotide binding	Pf00005, Pf13558	Medium	0.0160367	1.818	1
FALSE	IsMasterProtein	MGG_06939T0	MGG_06939 | Magnaporthe oryzae 70-15 ABC1 protein (727 aa)	1.51515	1	1	1	1	726	78.898	8.02	2685112	MGG_06939; MGG_06939	1	metabolic process		catalytic activity	Pf03109	Medium	0.0160367	1.81711	1
FALSE	IsMasterProtein	MGG_01140T0	MGG_01140 | Magnaporthe oryzae 70-15 alpha-1,2 mannosyltransferase KTR1 (517 aa)	1.55039	1	1	1	1	516	59.756	6.84	2674468	MGG_01140; MGG_01140	5	metabolic process	membrane	catalytic activity	Pf01793	Medium	0.0160367	1.81314	1
FALSE	IsMasterProtein	MGG_11554T0	MGG_11554 | Magnaporthe oryzae 70-15 seed imbibition protein (909 aa)	1.10132	1	1	1	1	908	99.821	5.68	2675080	MGG_11554; MGG_11554	5	metabolic process		catalytic activity	Pf02065, Pf05691	Medium	0.0160367	1.81211	1
FALSE	IsMasterProtein	MGG_06099T0	MGG_06099 | Magnaporthe oryzae 70-15 serine/threonine-protein phosphatase PP2A catalytic subunit (329 aa)	2.7439	1	1	1	1	328	37.3	4.93	2684210	MGG_06099; MGG_06099	3	metabolic process		catalytic activity	Pf00149	Medium	0.0160367	1.80937	1
FALSE	IsMasterProtein	MGG_03901T0	MGG_03901 | Magnaporthe oryzae 70-15 GTP-binding protein rho4 (293 aa)	2.73973	1	1	1	1	292	32.28	7.87	2677195	MGG_03901; MGG_03901	6	regulation of biological process;response to stimulus	membrane	nucleotide binding	Pf00025, Pf00071, Pf08477	Medium	0.0160367	1.80816	1
FALSE	IsMasterProtein	MGG_00354T0	MGG_00354 | Magnaporthe oryzae 70-15 nuclear transcription factor Y subunit A-7 (307 aa)	3.26797	1	1	1	1	306	33.364	9.14	2674960	MGG_00354; MGG_00354	5	regulation of biological process	nucleus		Pf02045	Medium	0.0160367	1.80744	1
FALSE	IsMasterProtein	MGG_09551T0	MGG_09551 | Magnaporthe oryzae 70-15 chitin synthase 3 (903 aa)	0.997783	1	1	1	1	902	102.096	7.52	2680449	MGG_09551; MGG_09551	3	metabolic process		catalytic activity	Pf01644, Pf03142, Pf08407, Pf12273, Pf13632, Pf13641	Medium	0.0183066	1.80619	1
FALSE	IsMasterProtein	MGG_11252T0	MGG_11252 | Magnaporthe oryzae 70-15 hypothetical protein (386 aa)	2.85714	1	1	1	1	385	42.042	5.47	2679481	MGG_11252; MGG_11252	2			metal ion binding	Pf00096, Pf13465, Pf13894	Medium	0.0194286	1.80087	1
FALSE	IsMasterProtein	MGG_09367T0	MGG_09367 | Magnaporthe oryzae 70-15 malate dehydrogenase (337 aa)	3.86905	1	1	1	1	336	35.169	8.12	2680415	MGG_09367; MGG_09367	6	metabolic process	mitochondrion	catalytic activity;RNA binding	Pf00056, Pf01073, Pf02866	Medium	0.0205245	1.79921	1
FALSE	IsMasterProtein	MGG_00857T0	MGG_00857 | Magnaporthe oryzae 70-15 hypothetical protein (352 aa)	2.2792	1	1	1	1	351	39.664	8.84	2674372	MGG_00857; MGG_00857	5					Medium	0.0205245	1.79811	1
FALSE	IsMasterProtein	MGG_08841T0	MGG_08841 | Magnaporthe oryzae 70-15 hypothetical protein (1037 aa)	0.675676	1	1	1	1	1036	114.841	4.92	2679827	MGG_08841; MGG_08841	2	cell organization and biogenesis;metabolic process	cytoplasm;cytosol;nucleus		Pf12719, Pf13646	Medium	0.0215176	1.79625	1
FALSE	IsMasterProtein	MGG_16739T0	MGG_16739 | Magnaporthe oryzae 70-15 eukaryotic translation initiation factor 5A (165 aa)	6.70732	1	1	1	1	164	18.249	5.43	12984234	MGG_16739; MGG_16739	3	metabolic process;regulation of biological process		RNA binding	Pf01287	Medium	0.0215176	1.79534	1
FALSE	IsMasterProtein	MGG_04436T0	MGG_04436 | Magnaporthe oryzae 70-15 elongation factor 1-beta (230 aa)	5.67686	1	1	1	1	229	25.112	4.42	2677833	MGG_04436; MGG_04436	2	metabolic process;regulation of biological process		RNA binding	Pf00043, Pf00736	Medium	0.0215176	1.79353	1
FALSE	IsMasterProtein	MGG_05753T0	MGG_05753 | Magnaporthe oryzae 70-15 protein disulfide-isomerase (511 aa)	2.15686	1	1	1	1	510	55.761	4.98	2676156	MGG_05753; MGG_05753	1	cellular homeostasis;metabolic process;regulation of biological process	endoplasmic reticulum	catalytic activity;metal ion binding	Pf00085, Pf01216, Pf13098, Pf13848, Pf13899, Pf13905	Medium	0.0215176	1.79056	1
FALSE	IsMasterProtein	MGG_09540T0	MGG_09540 | Magnaporthe oryzae 70-15 tryptophanyl-tRNA synthetase (496 aa)	2.22222	1	1	1	1	495	55.29	6.98	2680495	MGG_09540; MGG_09540	3	metabolic process	cytoplasm	catalytic activity;nucleotide binding	Pf00579	Medium	0.0215176	1.78837	1
FALSE	IsMasterProtein	MGG_04660T0	MGG_04660 | Magnaporthe oryzae 70-15 CMGC/CDK/CDK5 protein kinase (351 aa)	2.57143	1	1	1	1	350	40.101	8.07	2678137	MGG_04660; MGG_04660	2	metabolic process		catalytic activity;nucleotide binding	Pf00069, Pf07714	Medium	0.0215176	1.787	1
FALSE	IsMasterProtein	MGG_01639T0	MGG_01639 | Magnaporthe oryzae 70-15 condensin complex component cnd2 (872 aa)	1.26292	1	1	1	1	871	95.494	4.77	2679113	MGG_01639; MGG_01639	2	cell division;cell organization and biogenesis;metabolic process			Pf05786	Medium	0.0224215	1.78251	1
FALSE	IsMasterProtein	MGG_10568T0	MGG_10568 | Magnaporthe oryzae 70-15 sterol 24-C-methyltransferase (381 aa)	4.47368	1	1	1	1	380	42.403	6.25	2682181	MGG_10568; MGG_10568	7	metabolic process	cytoplasm;membrane;mitochondrion	catalytic activity	Pf00398, Pf01135, Pf01170, Pf01209, Pf02353, Pf06325, Pf07021, Pf08241, Pf08242, Pf08498, Pf12847, Pf13489, Pf13649, Pf13659, Pf13847	Medium	0.0224215	1.78212	1
FALSE	IsMasterProtein	MGG_08883T0	MGG_08883 | Magnaporthe oryzae 70-15 hypothetical protein (747 aa)	1.60858	1	1	1	1	746	81.571	6.35	2679869	MGG_08883; MGG_08883	2				Pf11274	Medium	0.0224215	1.78168	1
FALSE	IsMasterProtein	MGG_06071T0	MGG_06071 | Magnaporthe oryzae 70-15 50S ribosomal protein L11 (158 aa)	5.73248	1	1	1	1	157	16.632	10.05	2684238	MGG_06071; MGG_06071	3	metabolic process	ribosome	structural molecule activity	Pf00298, Pf03946	Medium	0.0224215	1.77826	1
FALSE	IsMasterProtein	MGG_00124T0	MGG_00124 | Magnaporthe oryzae 70-15 hypothetical protein (952 aa)	1.47213	1	1	1	1	951	98.613	5.83	2674696	MGG_00124; MGG_00124	5	cell differentiation		protein binding	Pf02845	Medium	0.0224215	1.7773	1
FALSE	IsMasterProtein	MGG_03856T0	MGG_03856 | Magnaporthe oryzae 70-15 hypothetical protein (411 aa)	3.17073	1	1	1	1	410	43.683	4.92	2677297	MGG_03856; MGG_03856	6		cytoplasm		Pf04194	Medium	0.0224215	1.77591	1
FALSE	IsMasterProtein	MGG_17455T0	MGG_17455 | Magnaporthe oryzae 70-15 hypothetical protein (313 aa)	5.76923	1	1	1	1	312	33.177	9.41	12984933	MGG_17455; MGG_17455	5	cell organization and biogenesis	chromosome		Pf06420	Medium	0.0224215	1.77132	1
FALSE	IsMasterProtein	MGG_04924T0	MGG_04924 | Magnaporthe oryzae 70-15 hypothetical protein (549 aa)	2.73723	1	1	1	1	548	57.337	5.16	2675539	MGG_04924; MGG_04924	3				Pf10310	Medium	0.0224215	1.77074	1
FALSE	IsMasterProtein	MGG_07216T0	MGG_07216 | Magnaporthe oryzae 70-15 versicolorin reductase (275 aa)	2.91971	1	1	1	1	274	28.619	6.9	2683104	MGG_07216; MGG_07216	2	metabolic process		catalytic activity	Pf00106, Pf08659, Pf13561	Medium	0.0224215	1.76823	1
FALSE	IsMasterProtein	MGG_14110T0	MGG_14110 | Magnaporthe oryzae 70-15 hypothetical protein (366 aa)	2.19178	1	1	1	1	365	40.791	8.5	5049243	MGG_14110; MGG_14110	2			metal ion binding	Pf01753	Medium	0.0228758	1.76762	1
FALSE	IsMasterProtein	MGG_17041T0	MGG_17041 | Magnaporthe oryzae 70-15 saccharopine dehydrogenase (451 aa)	2.22222	1	1	1	1	450	49.066	6.47	12984319	MGG_17041; MGG_17041	4	metabolic process		catalytic activity	Pf03435, Pf13460	Medium	0.0228758	1.76697	1
FALSE	IsMasterProtein	MGG_07156T0	MGG_07156 | Magnaporthe oryzae 70-15 hypothetical protein (638 aa)	2.1978	1	1	1	1	637	70.969	6.07	2683139	MGG_07156; MGG_07156	2			nucleotide binding	Pf00012	Medium	0.0228758	1.76638	1
FALSE	IsMasterProtein	MGG_06374T0	MGG_06374 | Magnaporthe oryzae 70-15 hypothetical protein (424 aa)	3.07329	1	1	1	1	423	44.967	8.25	2684529	MGG_06374; MGG_06374	4	transport	membrane	transporter activity	Pf02535	Medium	0.0228758	1.76591	1
FALSE	IsMasterProtein	MGG_05282T0	MGG_05282 | Magnaporthe oryzae 70-15 50S ribosomal protein L13 (184 aa)	4.37158	1	1	1	1	183	20.424	10.3	2675339	MGG_05282; MGG_05282	3	metabolic process	mitochondrion;ribosome	structural molecule activity	Pf00572	Medium	0.0228758	1.76378	1
FALSE	IsMasterProtein	MGG_04040T0	MGG_04040 | Magnaporthe oryzae 70-15 DEAH box polypeptide 37 (1186 aa)	0.759494	1	1	1	1	1185	131.376	5.74	2677154	MGG_04040; MGG_04040	6	metabolic process		catalytic activity;nucleotide binding	Pf00270, Pf00271, Pf04408, Pf07717	Medium	0.0228758	1.7608	1
FALSE	IsMasterProtein	MGG_01663T0	MGG_01663 | Magnaporthe oryzae 70-15 helix-loop-helix DNA binding protein (311 aa)	3.87097	1	1	1	1	310	33.62	5.01	2679340	MGG_01663; MGG_01663	2			protein binding	Pf00010	Medium	0.0228758	1.76036	1
FALSE	IsMasterProtein	MGG_00506T0	MGG_00506 | Magnaporthe oryzae 70-15 hypothetical protein (1516 aa)	0.528053	1	1	1	1	1515	169.54	5.74	2674786	MGG_00506; MGG_00506	5	transport	Golgi;membrane			Medium	0.0228758	1.75836	1
FALSE	IsMasterProtein	MGG_11336T0	MGG_11336 | Magnaporthe oryzae 70-15 hypothetical protein (258 aa)	5.05837	1	1	1	1	257	28.215	4.96	2681763	MGG_11336; MGG_11336	2				Pf04828	Medium	0.0228758	1.75556	1
FALSE	IsMasterProtein	MGG_00720T0	MGG_00720 | Magnaporthe oryzae 70-15 transmembrane protein 16K (735 aa)	1.3624	1	1	1	1	734	84.427	6.19	2674964	MGG_00720; MGG_00720	5		membrane		Pf04547	Medium	0.0228758	1.75547	1
FALSE	IsMasterProtein	MGG_06138T0	MGG_06138 | Magnaporthe oryzae 70-15 hypothetical protein (870 aa)	1.15075	1	1	1	1	869	97.8	5.03	2684260	MGG_06138; MGG_06138	3				Pf04802	Medium	0.0228758	1.75098	1
FALSE	IsMasterProtein	MGG_03720T0	MGG_03720 | Magnaporthe oryzae 70-15 hypothetical protein (275 aa)	4.74453	1	1	1	1	274	30.4	10.26	2676661	MGG_03720; MGG_03720	4	cell organization and biogenesis;transport	membrane	transporter activity	Pf04280, Pf07961	Medium	0.0228758	1.74877	1
FALSE	IsMasterProtein	MGG_10203T0	MGG_10203 | Magnaporthe oryzae 70-15 hypothetical protein (313 aa)	3.84615	1	1	1	1	312	35.062	9.5	2681775	MGG_10203; MGG_10203	2				Pf03981	Medium	0.0228758	1.74763	1
FALSE	IsMasterProtein	MGG_07913T0	MGG_07913 | Magnaporthe oryzae 70-15 hypothetical protein (1762 aa)	0.340716	1	1	1	1	1761	191.277	5.96	2683840	MGG_07913; MGG_07913	3	regulation of biological process;transport	cytosol;endosome;Golgi		Pf09324, Pf12783	Medium	0.0228758	1.74686	1
FALSE	IsMasterProtein	MGG_13498T0	MGG_13498 | Magnaporthe oryzae 70-15 hypothetical protein (1477 aa)	0.813008	1	1	1	1	1476	163.541	6.74	2676945	MGG_13498; MGG_13498	4	regulation of biological process	nucleus		Pf02671, Pf08295	Medium	0.0228758	1.7401	1
FALSE	IsMasterProtein	MGG_02992T0	MGG_02992 | Magnaporthe oryzae 70-15 hypothetical protein (605 aa)	1.82119	1	1	1	1	604	69.31	6.77	2682545	MGG_02992; MGG_02992	7			nucleotide binding	Pf01926	Medium	0.0228758	1.73807	1
FALSE	IsMasterProtein	MGG_04008T0	MGG_04008 | Magnaporthe oryzae 70-15 60S ribosomal protein L4 (343 aa)	2.92398	1	1	1	1	342	37.879	9.76	2677278	MGG_04008; MGG_04008	6	metabolic process	ribosome	structural molecule activity	Pf00573	Medium	0.0228758	1.7372	1
FALSE	IsMasterProtein	MGG_03734T0	MGG_03734 | Magnaporthe oryzae 70-15 hypothetical protein (118 aa)	6.83761	1	1	1	1	117	12.782	7.61	2676785	MGG_03734; MGG_03734	4					Medium	0.0228758	1.73658	1
FALSE	IsMasterProtein	MGG_06907T0	MGG_06907 | Magnaporthe oryzae 70-15 hypothetical protein (152 aa)	5.96026	1	1	1	1	151	16.061	9.33	2685080	MGG_06907; MGG_06907	1				Pf01124	Medium	0.0228758	1.73611	1
FALSE	IsMasterProtein	MGG_02689T0	MGG_02689 | Magnaporthe oryzae 70-15 D-arabinono-1,4-lactone oxidase (549 aa)	1.82482	1	1	1	1	548	61.873	6.89	2682696	MGG_02689; MGG_02689	7	metabolic process	membrane	catalytic activity;nucleotide binding	Pf01565, Pf04030	Medium	0.0228758	1.73456	1
FALSE	IsMasterProtein	MGG_00878T0	MGG_00878 | Magnaporthe oryzae 70-15 hypothetical protein (205 aa)	4.41176	1	1	1	1	204	21.935	9.52	2674471	MGG_00878; MGG_00878	5		membrane			Medium	0.0228758	1.73138	1
FALSE	IsMasterProtein	MGG_12628T0	MGG_12628 | Magnaporthe oryzae 70-15 Hrf1 domain-containing protein (323 aa)	3.72671	1	1	1	1	322	35.795	9.55	2682795	MGG_12628; MGG_12628	7				Pf03878	Medium	0.0228758	1.72987	1
FALSE	IsMasterProtein	MGG_11337T0	MGG_11337 | Magnaporthe oryzae 70-15 hypothetical protein (306 aa)	4.2623	1	1	1	1	305	33.976	6.25	5051298	MGG_11337; MGG_11337	2	metabolic process		catalytic activity		Medium	0.0228758	1.72871	1
FALSE	IsMasterProtein	MGG_03224T0	MGG_03224 | Magnaporthe oryzae 70-15 hypothetical protein (305 aa)	2.96053	1	1	1	1	304	33.126	9.99	2676423	MGG_03224; MGG_03224	4	cell organization and biogenesis;cellular homeostasis;transport	membrane	transporter activity	Pf00153	Medium	0.0228758	1.72774	1
FALSE	IsMasterProtein	MGG_08708T0	MGG_08708 | Magnaporthe oryzae 70-15 WD repeat-containing protein (527 aa)	1.71103	1	1	1	1	526	57.2	8.98	2678953	MGG_08708; MGG_08708	6			protein binding	Pf00400, Pf08154, Pf08662	Medium	0.0238612	1.72617	1
FALSE	IsMasterProtein	MGG_07326T0	MGG_07326 | Magnaporthe oryzae 70-15 hypothetical protein (313 aa)	4.16667	1	1	1	1	312	32.552	4.23	2683222	MGG_07326; MGG_07326	2	cell organization and biogenesis;cellular homeostasis;transport	cytosol;membrane		Pf03517	Medium	0.0238612	1.72426	1
FALSE	IsMasterProtein	MGG_06623T0	MGG_06623 | Magnaporthe oryzae 70-15 benzoate 4-monooxygenase cytochrome P450 (521 aa)	1.92308	1	1	1	1	520	58.715	6.86	2684778	MGG_06623; MGG_06623	4	metabolic process		catalytic activity;metal ion binding	Pf00067	Medium	0.0238612	1.72284	1
FALSE	IsMasterProtein	MGG_12141T0	MGG_12141 | Magnaporthe oryzae 70-15 hypothetical protein (1544 aa)	0.518471	1	1	1	1	1543	164.507	5.5	2677525	MGG_12141; MGG_12141	6	cell organization and biogenesis	membrane		Pf09770, Pf12931, Pf12932	Medium	0.0238612	1.72129	1
FALSE	IsMasterProtein	MGG_01823T0	MGG_01823 | Magnaporthe oryzae 70-15 LAlv9 family protein (812 aa)	1.10974	1	1	1	1	811	88.635	5.64	2679642	MGG_01823; MGG_01823	2				Pf08616, Pf09794, Pf09804	Medium	0.024838	1.71846	1
FALSE	IsMasterProtein	MGG_01521T0	MGG_01521 | Magnaporthe oryzae 70-15 cell division control protein 3 (438 aa)	2.0595	1	1	1	1	437	49.997	7.12	2679735	MGG_01521; MGG_01521	2	cell division;cell organization and biogenesis	cytoskeleton;membrane	nucleotide binding;structural molecule activity	Pf00005, Pf00735, Pf01926, Pf12846	Medium	0.024838	1.7169	1
FALSE	IsMasterProtein	MGG_01364T0	MGG_01364 | Magnaporthe oryzae 70-15 hypothetical protein (1012 aa)	0.98912	1	1	1	1	1011	113.213	6.76	2679142	MGG_01364; MGG_01364	2					Medium	0.024838	1.71376	1
FALSE	IsMasterProtein	MGG_00847T0	MGG_00847 | Magnaporthe oryzae 70-15 eukaryotic translation initiation factor 2A (706 aa)	1.2766	1	1	1	1	705	76.867	9.42	2674836	MGG_00847; MGG_00847	5	metabolic process		protein binding;RNA binding	Pf08662	Medium	0.024838	1.71237	1
FALSE	IsMasterProtein	MGG_02744T0	MGG_02744 | Magnaporthe oryzae 70-15 hypothetical protein (818 aa)	1.34639	1	1	1	1	817	92.965	6.21	2682726	MGG_02744; MGG_02744	7			protein binding	Pf13424	Medium	0.02537	1.70633	1
FALSE	IsMasterProtein	MGG_16762T0	MGG_16762 | Magnaporthe oryzae 70-15 hypothetical protein (772 aa)	2.20493	1	1	1	1	771	87.478	5.62	12984262	MGG_16762; MGG_16762	3	metabolic process;regulation of biological process;response to stimulus;transport		protein binding;transporter activity	Pf00022, Pf00430, Pf01920	Medium	0.02537	1.70583	1
FALSE	IsMasterProtein	MGG_03462T0	MGG_03462 | Magnaporthe oryzae 70-15 hypothetical protein (585 aa)	1.5411	1	1	1	1	584	64.809	7.28	2676837	MGG_03462; MGG_03462	4	metabolic process		catalytic activity	Pf01425	Medium	0.02537	1.7053	1
FALSE	IsMasterProtein	MGG_05880T0	MGG_05880 | Magnaporthe oryzae 70-15 hypothetical protein (348 aa)	2.88184	1	1	1	1	347	37.926	7.28	2684095	MGG_05880; MGG_05880	3	transport	membrane	transporter activity	Pf00230	Medium	0.02537	1.70446	1
FALSE	IsMasterProtein	MGG_05708T0	MGG_05708 | Magnaporthe oryzae 70-15 SFT2 domain-containing protein (216 aa)	7.44186	1	1	1	1	215	23.631	8.91	2676091	MGG_05708; MGG_05708	1	transport			Pf04178	Medium	0.02537	1.704	1
FALSE	IsMasterProtein	MGG_01202T0	MGG_01202 | Magnaporthe oryzae 70-15 D-lactate dehydrogenase (602 aa)	1.66389	1	1	1	1	601	65.062	7.58	2679548	MGG_01202; MGG_01202	2	metabolic process	membrane;mitochondrion	catalytic activity;nucleotide binding	Pf01565, Pf02913	Medium	0.02537	1.70341	1
FALSE	IsMasterProtein	MGG_05295T0	MGG_05295 | Magnaporthe oryzae 70-15 hypothetical protein (314 aa)	3.51438	1	1	1	1	313	34.257	9.42	2675744	MGG_05295; MGG_05295	3	cell organization and biogenesis		protein binding	Pf03101	Medium	0.02537	1.70254	1
FALSE	IsMasterProtein	MGG_05376T0	MGG_05376 | Magnaporthe oryzae 70-15 AGC/NDR protein kinase (653 aa)	1.22699	1	1	1	1	652	73.822	8.63	2675832	MGG_05376; MGG_05376	1	metabolic process		catalytic activity;nucleotide binding	Pf00069, Pf01636, Pf07714, Pf14531	Medium	0.02537	1.7018	1
FALSE	IsMasterProtein	MGG_00063T0	MGG_00063 | Magnaporthe oryzae 70-15 glycogen debranching enzymye (1589 aa)	0.566751	1	1	1	1	1588	177.76	5.96	2675064	MGG_00063; MGG_00063	5	metabolic process	cytoplasm	catalytic activity	Pf06202, Pf14699, Pf14701, Pf14702	Medium	0.02537	1.6997	1
FALSE	IsMasterProtein	MGG_01605T0	MGG_01605 | Magnaporthe oryzae 70-15 FAD binding domain-containing protein (653 aa)	1.53374	1	1	1	1	652	73.287	5.72	2679461	MGG_01605; MGG_01605	2	metabolic process		catalytic activity;nucleotide binding	Pf00070, Pf01134, Pf01266, Pf01494, Pf03486, Pf07976, Pf07992, Pf12831, Pf13450, Pf13738	Medium	0.02537	1.69962	1
FALSE	IsMasterProtein	MGG_08139T0	MGG_08139 | Magnaporthe oryzae 70-15 methionine aminopeptidase 1 (396 aa)	3.5443	1	1	1	1	395	43.573	7.31	2678354	MGG_08139; MGG_08139	2	metabolic process;regulation of biological process	cytoplasm;ribosome	catalytic activity;metal ion binding;RNA binding	Pf00557	Medium	0.02537	1.69778	1
FALSE	IsMasterProtein	MGG_00685T0	MGG_00685 | Magnaporthe oryzae 70-15 replication factor-A protein 1 (611 aa)	2.13115	1	1	1	1	610	67.886	6.3	2675023	MGG_00685; MGG_00685	5	metabolic process;response to stimulus	nucleus	DNA binding	Pf01336, Pf04057, Pf08646	Medium	0.02537	1.69715	1
FALSE	IsMasterProtein	MGG_09612T0	MGG_09612 | Magnaporthe oryzae 70-15 hypothetical protein (531 aa)	4.71698	1	1	1	1	530	56.805	6.61	2680617	MGG_09612; MGG_09612	7					Medium	0.02537	0	1
FALSE	IsMasterProtein	MGG_07502T0	MGG_07502 | Magnaporthe oryzae 70-15 chaperone dnaJ 2 (417 aa)	4.32692	1	1	1	1	416	47.024	6.57	2683422	MGG_07502; MGG_07502	3	metabolic process		metal ion binding;protein binding	Pf00226, Pf00684, Pf01556	Medium	0.02537	0	1
FALSE	IsMasterProtein	MGG_07086T0	MGG_07086 | Magnaporthe oryzae 70-15 V-type proton ATPase subunit D (258 aa)	4.28016	1	1	1	1	257	28.73	7.34	2682971	MGG_07086; MGG_07086	2	transport		catalytic activity;transporter activity	Pf01813	Medium	0.02537	0	1
FALSE	IsMasterProtein	MGG_08853T0	MGG_08853 | Magnaporthe oryzae 70-15 maintenance-mitochondrial morphology protein 1 (411 aa)	4.14634	1	1	1	1	410	45.626	8.76	2679839	MGG_08853; MGG_08853	2	cell organization and biogenesis;metabolic process;transport	endoplasmic reticulum;membrane;mitochondrion		Pf10296	Medium	0.02537	0	1
FALSE	IsMasterProtein	MGG_01490T0	MGG_01490 | Magnaporthe oryzae 70-15 hypothetical protein (291 aa)	3.7931	1	1	1	1	290	31.569	5.24	2679799	MGG_01490; MGG_01490	2	regulation of biological process			Pf01965, Pf13278	Medium	0.02537	0	1
FALSE	IsMasterProtein	MGG_01245T0	MGG_01245 | Magnaporthe oryzae 70-15 endoplasmic reticulum-Golgi intermediate compartment protein 3 (440 aa)	3.18907	1	1	1	1	439	48.619	7.36	2679424	MGG_01245; MGG_01245	2				Pf07970, Pf13850	Medium	0.02537	0	1

## Sheet: Biological repeat 2
Checked	Master	Accession	Description	Coverage	# Peptides	# PSMs	# Unique Peptides	# Protein Groups	# AAs	MW [kDa]	calc. pI	Entrez Gene ID	Gene ID	Chromosome	Biological Process	Cellular Component	Molecular Function	Pfam IDs	Protein FDR Confidence Sequest HT	Exp. q-value Sequest HT	Score Sequest HT	# Peptides Sequest HT
FALSE	IsMasterProtein	MGG_05089T0	MGG_05089 | Magnaporthe oryzae 70-15 vacuolar protein sorting-associated protein 35 (899 aa)	52.784	32	114	32	1	898	101.312	5.43	2675633	MGG_05089; MGG_05089	3	transport	cytosol;endosome	transporter activity	Pf03635	High	0	517.695	32
FALSE	IsMasterProtein	MGG_03641T0	MGG_03641 | Magnaporthe oryzae 70-15 elongation factor 1-alpha (474 aa)	50.5285	13	46	13	1	473	51.258	9.2	2676626	MGG_03641; MGG_03641	4	metabolic process	cytoplasm	catalytic activity;nucleotide binding;RNA binding	Pf00009, Pf03143, Pf03144	High	0	210.317	13
FALSE	IsMasterProtein	MGG_03982T0	MGG_03982 | Magnaporthe oryzae 70-15 actin (376 aa)	50.1333	12	34	12	1	375	41.654	5.69	2677355	MGG_03982; MGG_03982	6	cell organization and biogenesis;regulation of biological process	membrane	nucleotide binding	Pf00022	High	0	149.372	12
FALSE	IsMasterProtein	MGG_12805T0	MGG_12805 | Magnaporthe oryzae 70-15 tryptophan synthase (718 aa)	49.9303	19	29	19	1	717	76.807	6.37	5050176	MGG_12805; MGG_12805	4	metabolic process		catalytic activity	Pf00290, Pf00291	High	0	121.914	19
FALSE	IsMasterProtein	MGG_13239T0	MGG_13239 | Magnaporthe oryzae 70-15 linoleate diol synthase (1172 aa)	25.2775	18	28	18	1	1171	129.797	6.89	5049104	MGG_13239; MGG_13239	3	metabolic process;response to stimulus		antioxidant activity;catalytic activity;metal ion binding	Pf00067, Pf03098	High	0	114.518	18
FALSE	IsMasterProtein	MGG_06650T0	MGG_06650 | Magnaporthe oryzae 70-15 tubulin alpha-B chain (451 aa)	37.7778	12	25	11	1	450	50.036	5.1	2684823	MGG_06650; MGG_06650	1	metabolic process		catalytic activity;nucleotide binding;structural molecule activity	Pf00091, Pf03953	High	0	112.201	12
FALSE	IsMasterProtein	MGG_05063T0	MGG_05063 | Magnaporthe oryzae 70-15 phosphoglycerate kinase (475 aa)	47.2574	15	27	15	1	474	50.596	8.27	2675410	MGG_05063; MGG_05063	3	metabolic process		catalytic activity;nucleotide binding	Pf00162	High	0	109.198	15
FALSE	IsMasterProtein	MGG_04830T0	MGG_04830 | Magnaporthe oryzae 70-15 vacuolar protein sorting-associated protein 26B-B (318 aa)	50.4732	14	29	14	1	317	36.909	7.14	2678057	MGG_04830; MGG_04830	2	transport	cytosol;nucleus		Pf03643	High	0	107.827	14
FALSE	IsMasterProtein	MGG_06712T0	MGG_06712 | Magnaporthe oryzae 70-15 5-methyltetrahydropteroyltriglutamate-homocysteine S-methyltransferase (767 aa)	33.4204	15	25	15	1	766	85.859	6.44	2684885	MGG_06712; MGG_06712	1	metabolic process	cytosol;nucleus	catalytic activity;metal ion binding	Pf01717, Pf08267	High	0	104.023	15
FALSE	IsMasterProtein	MGG_00604T0	MGG_00604 | Magnaporthe oryzae 70-15 tubulin beta chain (448 aa)	40.9396	12	22	12	1	447	49.878	4.87	2674304	MGG_00604; MGG_00604	5	metabolic process	cytoplasm;cytoskeleton	catalytic activity;nucleotide binding;structural molecule activity	Pf00091, Pf03953, Pf10644	High	0	93.7621	12
FALSE	IsMasterProtein	MGG_02432T0	MGG_02432 | Magnaporthe oryzae 70-15 leucyl-tRNA synthetase (1126 aa)	20.2667	16	24	16	1	1125	126.922	6.58	2681529	MGG_02432; MGG_02432	1	metabolic process;regulation of biological process	cytoplasm;cytosol	catalytic activity;nucleotide binding	Pf00133, Pf01406, Pf08264, Pf09334	High	0	93.6708	16
FALSE	IsMasterProtein	MGG_10607T0	MGG_10607 | Magnaporthe oryzae 70-15 enolase (439 aa)	58.9041	17	24	17	1	438	47.077	5.33	2682254	MGG_10607; MGG_10607	1	metabolic process		catalytic activity;metal ion binding	Pf00113, Pf03952	High	0	93.5111	17
FALSE	IsMasterProtein	MGG_03494T0	MGG_03494 | Magnaporthe oryzae 70-15 aminotransferase (461 aa)	49.3478	12	21	12	1	460	49.852	6.67	2676688	MGG_03494; MGG_03494	4	metabolic process		catalytic activity	Pf00202	High	0	90.6859	12
FALSE	IsMasterProtein	MGG_06719T0	MGG_06719 | Magnaporthe oryzae 70-15 ATP-citrate synthase subunit 1 (666 aa)	34.7368	14	25	14	1	665	72.395	8.31	2684892	MGG_06719; MGG_06719	1	metabolic process	cytosol;nucleus	catalytic activity	Pf00285, Pf00549, Pf02629	High	0	89.9991	14
FALSE	IsMasterProtein	MGG_11513T0	MGG_11513 | Magnaporthe oryzae 70-15 heat shock protein SSB1 (615 aa)	34.6906	13	21	13	1	614	66.624	5.5	5050670	MGG_11513; MGG_11513	5	cell organization and biogenesis;metabolic process	cytosol	catalytic activity;nucleotide binding	Pf00012, Pf02782, Pf06723	High	0	88.6827	13
FALSE	IsMasterProtein	MGG_11597T0	MGG_11597 | Magnaporthe oryzae 70-15 glucosamine-fructose-6-phosphate aminotransferase (707 aa)	32.7195	14	20	14	1	706	78.201	6.58	5050750	MGG_11597; MGG_11597	5	metabolic process		catalytic activity	Pf00310, Pf01380, Pf13230, Pf13522, Pf13537	High	0	85.9993	14
FALSE	IsMasterProtein	MGG_02524T0	MGG_02524 | Magnaporthe oryzae 70-15 vacuolar protein sorting-associated protein 29 (203 aa)	41.5842	6	20	6	1	202	22.201	5.02	2681621	MGG_02524; MGG_02524	1	transport	cytosol;nucleus	catalytic activity	Pf00149, Pf12850	High	0	82.6627	6
FALSE	IsMasterProtein	MGG_02471T0	MGG_02471 | Magnaporthe oryzae 70-15 transketolase (688 aa)	38.5735	13	19	13	1	687	75.117	6.14	2681568	MGG_02471; MGG_02471	1	metabolic process	cytosol;nucleus	catalytic activity;metal ion binding	Pf00456, Pf02779, Pf02780	High	0	78.2625	13
FALSE	IsMasterProtein	MGG_04463T0	MGG_04463 | Magnaporthe oryzae 70-15 NAK protein kinase (443 aa)	39.1403	10	16	10	1	442	47.327	5.35	2678161	MGG_04463; MGG_04463	1	metabolic process		catalytic activity;nucleotide binding	Pf00069	High	0	75.2925	10
FALSE	IsMasterProtein	MGG_03185T0	MGG_03185 | Magnaporthe oryzae 70-15 ATP synthase subunit beta (515 aa)	37.3541	11	18	11	1	514	55.022	5.59	2676558	MGG_03185; MGG_03185	4	metabolic process;transport	mitochondrion	catalytic activity;nucleotide binding;transporter activity	Pf00006, Pf00306, Pf02874	High	0	73.6738	11
FALSE	IsMasterProtein	MGG_15774T0	MGG_15774 | Magnaporthe oryzae 70-15 ketol-acid reductoisomerase (401 aa)	36.75	10	18	10	1	400	44.695	8.16	12985420	MGG_15774; MGG_15774	2	metabolic process	mitochondrion	catalytic activity;metal ion binding	Pf01450, Pf07991	High	0	70.8598	10
FALSE	IsMasterProtein	MGG_01662T0	MGG_01662 | Magnaporthe oryzae 70-15 4-aminobutyrate aminotransferase (504 aa)	41.1531	13	17	13	1	503	55.647	7.59	2679339	MGG_01662; MGG_01662	2	metabolic process	cytosol	catalytic activity	Pf00202	High	0	67.9672	13
FALSE	IsMasterProtein	MGG_08190T0	MGG_08190 | Magnaporthe oryzae 70-15 60S ribosomal protein L4-A (372 aa)	47.7089	11	17	11	1	371	39.891	10.89	2678306	MGG_08190; MGG_08190	2	metabolic process	ribosome	structural molecule activity	Pf00573, Pf14374	High	0	66.0826	11
FALSE	IsMasterProtein	MGG_04556T0	MGG_04556 | Magnaporthe oryzae 70-15 alcohol dehydrogenase 1 (340 aa)	41.5929	7	14	7	1	339	35.621	6.61	2677919	MGG_04556; MGG_04556	1	cell differentiation;metabolic process		catalytic activity;metal ion binding	Pf00107, Pf00208, Pf08240	High	0	65.5697	7
FALSE	IsMasterProtein	MGG_06759T0	MGG_06759 | Magnaporthe oryzae 70-15 heat shock protein 90 (703 aa)	21.9373	11	16	11	1	702	79.528	4.98	2684932	MGG_06759; MGG_06759	1	metabolic process;response to stimulus		nucleotide binding;protein binding	Pf00183, Pf02518, Pf13589	High	0	63.8399	11
FALSE	IsMasterProtein	MGG_11412T0	MGG_11412 | Magnaporthe oryzae 70-15 tubulin alpha chain (455 aa)	33.2599	8	15	7	1	454	50.359	5.11	5051363	MGG_11412; MGG_11412	2	metabolic process	cytoplasm;cytoskeleton	catalytic activity;nucleotide binding;structural molecule activity	Pf00091, Pf03953	High	0	62.5812	8
FALSE	IsMasterProtein	MGG_00775T0	MGG_00775 | Magnaporthe oryzae 70-15 carboxypeptidase KEX1 (635 aa)	27.4448	10	16	10	1	634	70.535	6.27	2675037	MGG_00775; MGG_00775	5	cell death;metabolic process	Golgi;membrane	catalytic activity	Pf00450	High	0	58.526	10
FALSE	IsMasterProtein	MGG_00506T0	MGG_00506 | Magnaporthe oryzae 70-15 hypothetical protein (1516 aa)	16.3696	12	14	12	1	1515	169.54	5.74	2674786	MGG_00506; MGG_00506	5	transport	Golgi;membrane			High	0	58.3469	12
FALSE	IsMasterProtein	MGG_07548T0	MGG_07548 | Magnaporthe oryzae 70-15 hypothetical protein (267 aa)	39.0977	5	13	5	1	266	29.444	6.61	2683468	MGG_07548; MGG_07548	3		membrane		Pf11807	High	0	55.7657	5
FALSE	IsMasterProtein	MGG_05238T0	MGG_05238 | Magnaporthe oryzae 70-15 40S ribosomal protein S14 (151 aa)	47.3333	7	14	7	1	150	16.06	10.67	2675440	MGG_05238; MGG_05238	3	metabolic process	ribosome	structural molecule activity	Pf00411	High	0	54.3142	7
FALSE	IsMasterProtein	MGG_00383T0	MGG_00383 | Magnaporthe oryzae 70-15 S-adenosylmethionine synthase (395 aa)	37.8173	8	13	8	1	394	42.827	6.01	2674392	MGG_00383; MGG_00383	5	metabolic process	cytosol;nucleus	catalytic activity;metal ion binding;nucleotide binding	Pf00438, Pf02772, Pf02773	High	0	53.2662	8
FALSE	IsMasterProtein	MGG_00923T0	MGG_00923 | Magnaporthe oryzae 70-15 serine hydroxymethyltransferase (483 aa)	25.5187	9	13	9	1	482	53.124	7.61	2674480	MGG_00923; MGG_00923	5	metabolic process		catalytic activity	Pf00155, Pf00464	High	0	51.8197	9
FALSE	IsMasterProtein	MGG_01802T0	MGG_01802 | Magnaporthe oryzae 70-15 chitin synthase 1 (930 aa)	13.0248	8	12	8	1	929	104.108	7.88	2679381	MGG_01802; MGG_01802	2	metabolic process	membrane	catalytic activity	Pf01644, Pf03142, Pf08407, Pf13632, Pf13641	High	0	48.0083	8
FALSE	IsMasterProtein	MGG_06720T0	MGG_06720 | Magnaporthe oryzae 70-15 ATP-citrate synthase subunit 2 (487 aa)	33.9506	9	11	9	1	486	52.573	5.74	2684893	MGG_06720; MGG_06720	1		cytosol;nucleus	nucleotide binding	Pf08442	High	0	47.2891	9
FALSE	IsMasterProtein	MGG_01084T0	MGG_01084 | Magnaporthe oryzae 70-15 glyceraldehyde-3-phosphate dehydrogenase (337 aa)	47.619	8	12	8	1	336	35.909	6.92	2674248	MGG_01084; MGG_01084	5	metabolic process		catalytic activity;nucleotide binding	Pf00044, Pf02800	High	0	47.2738	8
FALSE	IsMasterProtein	MGG_07200T0	MGG_07200 | Magnaporthe oryzae 70-15 plasma membrane ATPase (927 aa)	14.9028	8	11	8	1	926	100.035	5.19	2683183	MGG_07200; MGG_07200	2	metabolic process;transport	membrane	catalytic activity;metal ion binding;nucleotide binding;transporter activity	Pf00122, Pf00690, Pf00702, Pf08282, Pf12710	High	0	46.0906	8
FALSE	IsMasterProtein	MGG_14971T0	MGG_14971 | Magnaporthe oryzae 70-15 elongation factor 3 (1056 aa)	14.0284	9	11	9	1	1055	117.116	6.32	12987207	MGG_14971; MGG_14971	6	metabolic process		catalytic activity;nucleotide binding;RNA binding	Pf00005, Pf01926, Pf03193, Pf10662, Pf13304, Pf13476, Pf13558	High	0	46.0037	9
FALSE	IsMasterProtein	MGG_01742T0	MGG_01742 | Magnaporthe oryzae 70-15 elongation factor 2 (845 aa)	18.9573	9	12	9	1	844	93.612	6.83	2679180	MGG_01742; MGG_01742	2	metabolic process		catalytic activity;nucleotide binding;RNA binding	Pf00009, Pf00679, Pf01926, Pf03144, Pf03764, Pf14492	High	0	45.42	9
FALSE	IsMasterProtein	MGG_13806T0	MGG_13806 | Magnaporthe oryzae 70-15 14-3-3 family protein (279 aa)	35.6115	6	11	6	1	278	30.765	5.05	5049025	MGG_13806; MGG_13806	1			protein binding	Pf00244	High	0	44.2012	6
FALSE	IsMasterProtein	MGG_10568T0	MGG_10568 | Magnaporthe oryzae 70-15 sterol 24-C-methyltransferase (381 aa)	39.2105	9	11	9	1	380	42.403	6.25	2682181	MGG_10568; MGG_10568	7	metabolic process		catalytic activity	Pf00398, Pf01135, Pf01170, Pf01209, Pf02353, Pf06325, Pf07021, Pf08241, Pf08242, Pf08498, Pf12847, Pf13489, Pf13649, Pf13659, Pf13847	High	0	44.0642	9
FALSE	IsMasterProtein	MGG_10357T0	MGG_10357 | Magnaporthe oryzae 70-15 prolyl-tRNA synthetase (567 aa)	22.2615	7	10	7	1	566	63.333	7.03	2681968	MGG_10357; MGG_10357	6	metabolic process	cytoplasm;cytosol	catalytic activity;nucleotide binding	Pf00587, Pf03129, Pf09180	High	0	43.9787	7
FALSE	IsMasterProtein	MGG_01046T0	MGG_01046 | Magnaporthe oryzae 70-15 methionyl-tRNA synthetase (701 aa)	27.5714	10	11	10	1	700	77.681	6.55	2674746	MGG_01046; MGG_01046	5	metabolic process	cytoplasm;cytosol	catalytic activity;nucleotide binding	Pf00133, Pf09334	High	0	43.5888	10
FALSE	IsMasterProtein	MGG_01712T0	MGG_01712 | Magnaporthe oryzae 70-15 isocitrate dehydrogenase subunit 2 (386 aa)	24.6753	6	12	6	1	385	41.348	7.83	2679352	MGG_01712; MGG_01712	2	metabolic process	mitochondrion	catalytic activity;metal ion binding;nucleotide binding	Pf00180	High	0	42.7159	6
FALSE	IsMasterProtein	MGG_05223T0	MGG_05223 | Magnaporthe oryzae 70-15 3-isopropylmalate dehydrogenase (367 aa)	34.9727	6	9	6	1	366	38.575	5.58	2675488	MGG_05223; MGG_05223	3	metabolic process	cytoplasm	catalytic activity;metal ion binding;nucleotide binding	Pf00180	High	0	41.4432	6
FALSE	IsMasterProtein	MGG_16230T0	MGG_16230 | Magnaporthe oryzae 70-15 succinyl-CoA ligase subunit beta (447 aa)	32.0628	7	10	7	1	446	48.38	5.96	12985251	MGG_16230; MGG_16230	1	metabolic process		catalytic activity;metal ion binding;nucleotide binding	Pf00549, Pf08442, Pf13549	High	0	41.2627	7
FALSE	IsMasterProtein	MGG_08829T0	MGG_08829 | Magnaporthe oryzae 70-15 transcriptional repressor rco-1 (608 aa)	18.7809	5	9	5	1	607	65.716	6.87	2679815	MGG_08829; MGG_08829	2			protein binding	Pf00400, Pf08581	High	0	39.9872	5
FALSE	IsMasterProtein	MGG_02806T0	MGG_02806 | Magnaporthe oryzae 70-15 ATP-dependent RNA helicase SUB2 (437 aa)	30.5046	6	9	6	1	436	49.132	5.8	2682359	MGG_02806; MGG_02806	7	metabolic process;transport	nucleus;spliceosomal complex	catalytic activity;nucleotide binding;RNA binding	Pf00270, Pf00271	High	0	39.4382	6
FALSE	IsMasterProtein	MGG_04503T0	MGG_04503 | Magnaporthe oryzae 70-15 carbamoyl-phosphate synthase subunit arginine-specific large (1180 aa)	11.5352	8	10	8	1	1179	128.984	6.34	2678168	MGG_04503; MGG_04503	1	metabolic process	mitochondrion	catalytic activity;metal ion binding;nucleotide binding	Pf00289, Pf01071, Pf02222, Pf02786, Pf02787, Pf07478, Pf13535, Pf15632	High	0	38.8033	8
FALSE	IsMasterProtein	MGG_07613T0	MGG_07613 | Magnaporthe oryzae 70-15 acetyl-CoA carboxylase (2345 aa)	6.39932	9	10	9	1	2344	261.936	6.58	2683533	MGG_07613; MGG_07613	3	metabolic process		catalytic activity;metal ion binding;nucleotide binding	Pf00289, Pf00364, Pf01039, Pf02655, Pf02785, Pf02786, Pf08326, Pf13535, Pf15632	High	0	37.9293	9
FALSE	IsMasterProtein	MGG_04118T0	MGG_04118 | Magnaporthe oryzae 70-15 fatty acid synthase beta subunit dehydratase (2121 aa)	6.88679	7	9	7	1	2120	235.706	6.35	2677608	MGG_04118; MGG_04118	6	metabolic process		catalytic activity	Pf00698, Pf01575, Pf03060, Pf08354, Pf13452	High	0	37.4324	7
FALSE	IsMasterProtein	MGG_07752T0	MGG_07752 | Magnaporthe oryzae 70-15 ATP synthase subunit alpha (552 aa)	21.7786	8	10	8	1	551	59.538	9.26	2683679	MGG_07752; MGG_07752	3	metabolic process;transport		catalytic activity;nucleotide binding;transporter activity	Pf00006, Pf00306, Pf02874	High	0	36.5468	8
FALSE	IsMasterProtein	MGG_08012T0	MGG_08012 | Magnaporthe oryzae 70-15 UDP-glucose 4-epimerase (370 aa)	29.2683	7	9	7	1	369	40.589	6.3	2678278	MGG_08012; MGG_08012	2	metabolic process		catalytic activity	Pf00106, Pf01073, Pf01370, Pf02719, Pf04321, Pf07993, Pf08659, Pf13460, Pf13950	High	0	36.3839	7
FALSE	IsMasterProtein	MGG_04438T0	MGG_04438 | Magnaporthe oryzae 70-15 ADP-ribosylation factor (184 aa)	34.4262	4	8	4	1	183	20.931	6.8	2677835	MGG_04438; MGG_04438	2	regulation of biological process;response to stimulus;transport		catalytic activity;nucleotide binding;protein binding;signal transducer activity	Pf00025, Pf00071, Pf00503, Pf01926, Pf04670, Pf08477, Pf09439	High	0	35.5086	4
FALSE	IsMasterProtein	MGG_05991T0	MGG_05991 | Magnaporthe oryzae 70-15 26S proteasome regulatory subunit rpn2 (1193 aa)	10.9899	6	8	6	1	1192	129.16	5.15	2683984	MGG_05991; MGG_05991	3	regulation of biological process	cytosol;nucleus;proteasome	enzyme regulator activity	Pf01851, Pf11838, Pf13513, Pf13646	High	0	34.7276	6
FALSE	IsMasterProtein	MGG_07000T0	MGG_07000 | Magnaporthe oryzae 70-15 ribonucleoside-diphosphate reductase large subunit (910 aa)	10.5611	6	8	6	1	909	101.815	6.48	2685173	MGG_07000; MGG_07000	1	metabolic process		catalytic activity;nucleotide binding	Pf00317, Pf02867, Pf03477, Pf13597	High	0	33.6834	6
FALSE	IsMasterProtein	MGG_04396T0	MGG_04396 | Magnaporthe oryzae 70-15 valyl-tRNA synthetase (1100 aa)	8.64422	5	8	5	1	1099	123.237	6.7	2677847	MGG_04396; MGG_04396	1	metabolic process;regulation of biological process	cytoplasm	catalytic activity;nucleotide binding	Pf00133, Pf08264, Pf09334, Pf10458, Pf13603	High	0	33.6562	5
FALSE	IsMasterProtein	MGG_05247T0	MGG_05247 | Magnaporthe oryzae 70-15 NAD-specific glutamate dehydrogenase (1046 aa)	13.6842	8	8	8	1	1045	117	5.99	2675596	MGG_05247; MGG_05247	3	metabolic process	cytosol	catalytic activity	Pf00208, Pf05088	High	0	33.3137	8
FALSE	IsMasterProtein	MGG_03668T0	MGG_03668 | Magnaporthe oryzae 70-15 importin subunit beta-1 (877 aa)	12.8995	6	8	6	1	876	95.875	4.7	2676537	MGG_03668; MGG_03668	4	transport		protein binding	Pf13513	High	0	33.161	6
FALSE	IsMasterProtein	MGG_08087T0	MGG_08087 | Magnaporthe oryzae 70-15 V-type proton ATPase catalytic subunit A (609 aa)	16.6118	5	8	5	1	608	67.284	5.47	2678289	MGG_08087; MGG_08087	2	metabolic process;transport	cytosol	catalytic activity;nucleotide binding;transporter activity	Pf00006, Pf00306, Pf02874	High	0	32.8426	5
FALSE	IsMasterProtein	MGG_04719T0	MGG_04719 | Magnaporthe oryzae 70-15 guanine nucleotide-binding protein subunit beta-like protein (317 aa)	42.4051	6	7	6	1	316	34.978	7.21	2677887	MGG_04719; MGG_04719	1	cell communication;conjugation;regulation of biological process;reproduction;response to stimulus		protein binding	Pf00400	High	0	32.636	6
FALSE	IsMasterProtein	MGG_06459T0	MGG_06459 | Magnaporthe oryzae 70-15 hsp98-like protein (927 aa)	14.6868	7	8	7	1	926	102.797	5.96	2684614	MGG_06459; MGG_06459	4	metabolic process;response to stimulus	cytosol	catalytic activity;nucleotide binding;protein binding	Pf00004, Pf06309, Pf07724, Pf07728, Pf09304, Pf10431, Pf13191, Pf13401	High	0	32.576	7
FALSE	IsMasterProtein	MGG_04066T0	MGG_04066 | Magnaporthe oryzae 70-15 phospholipid-translocating P-type ATPase (1325 aa)	9.96979	6	8	6	1	1324	146.098	6.73	2677526	MGG_04066; MGG_04066	6	cell organization and biogenesis;metabolic process;transport	membrane	catalytic activity;metal ion binding;nucleotide binding;transporter activity	Pf00122, Pf00702, Pf08282	High	0	32.5359	6
FALSE	IsMasterProtein	MGG_01631T0	MGG_01631 | Magnaporthe oryzae 70-15 UTP-glucose-1-phosphate uridylyltransferase (530 aa)	19.8488	6	8	6	1	529	58.739	6.81	2679105	MGG_01631; MGG_01631	2	metabolic process		catalytic activity	Pf01704	High	0	32.5148	6
FALSE	IsMasterProtein	MGG_06936T0	MGG_06936 | Magnaporthe oryzae 70-15 elongation factor 1-gamma (413 aa)	27.6699	6	8	6	1	412	47.185	6.04	2685109	MGG_06936; MGG_06936	1	metabolic process		protein binding;RNA binding	Pf00043, Pf00647, Pf13409, Pf13410, Pf13417, Pf14497	High	0	32.448	6
FALSE	IsMasterProtein	MGG_15072T0	MGG_15072 | Magnaporthe oryzae 70-15 importin subunit alpha-1 (552 aa)	18.8748	6	8	6	1	551	60.03	5.1	12985596	MGG_15072; MGG_15072	2	transport	cytoplasm;nucleus	protein binding;transporter activity	Pf00514, Pf01749, Pf02985, Pf13513, Pf13646	High	0	31.9145	6
FALSE	IsMasterProtein	MGG_03244T0	MGG_03244 | Magnaporthe oryzae 70-15 V-type proton ATPase subunit B (515 aa)	20.428	6	8	6	1	514	56.735	5.47	2676860	MGG_03244; MGG_03244	4	metabolic process;transport		catalytic activity;nucleotide binding;transporter activity	Pf00006, Pf00306, Pf02874	High	0	31.3645	6
FALSE	IsMasterProtein	MGG_04467T0	MGG_04467 | Magnaporthe oryzae 70-15 60S acidic ribosomal protein P0 (314 aa)	19.8083	3	7	3	1	313	33.592	4.91	2677794	MGG_04467; MGG_04467	1		cytosol;ribosome		Pf00428, Pf00466	High	0	31.2911	3
FALSE	IsMasterProtein	MGG_01256T0	MGG_01256 | Magnaporthe oryzae 70-15 phosphoribosylaminoimidazole carboxylase (606 aa)	14.0496	4	7	4	1	605	65.692	6.84	2679488	MGG_01256; MGG_01256	2	metabolic process		catalytic activity;metal ion binding;nucleotide binding	Pf00731, Pf02222, Pf07478, Pf13535	High	0	30.6989	4
FALSE	IsMasterProtein	MGG_05193T0	MGG_05193 | Magnaporthe oryzae 70-15 cell division control protein 48 (821 aa)	17.0732	7	8	7	1	820	89.862	5.07	2675720	MGG_05193; MGG_05193	3	cell division;cell organization and biogenesis;metabolic process;regulation of biological process;response to stimulus	cytoplasm;cytosol;nucleus	catalytic activity;DNA binding;nucleotide binding;RNA binding	Pf00004, Pf00910, Pf01057, Pf01078, Pf02359, Pf02933, Pf04851, Pf05496, Pf05673, Pf06068, Pf07724, Pf07726, Pf07728, Pf09336, Pf13173, Pf13191, Pf13401	High	0	30.416	7
FALSE	IsMasterProtein	MGG_03441T0	MGG_03441 | Magnaporthe oryzae 70-15 trehalose-phosphatase (1021 aa)	12.9412	8	8	8	1	1020	113.208	6.13	2676473	MGG_03441; MGG_03441	4	metabolic process		catalytic activity	Pf00982, Pf02358	High	0	30.3443	8
FALSE	IsMasterProtein	MGG_14279T0	MGG_14279 | Magnaporthe oryzae 70-15 glutamine synthetase (359 aa)	27.095	5	7	5	1	358	39.68	6.04	5048725	MGG_14279; MGG_14279	6	metabolic process		catalytic activity;nucleotide binding	Pf00120, Pf03951	High	0	30.2826	5
FALSE	IsMasterProtein	MGG_07289T0	MGG_07289 | Magnaporthe oryzae 70-15 glycogen synthase (709 aa)	17.3729	6	7	6	1	708	80.212	6.62	2683185	MGG_07289; MGG_07289	2	metabolic process		catalytic activity	Pf05693	High	0	28.558	6
FALSE	IsMasterProtein	MGG_04400T0	MGG_04400 | Magnaporthe oryzae 70-15 ATP-dependent RNA helicase eIF4A (397 aa)	23.4848	6	8	6	1	396	44.721	5.19	2677872	MGG_04400; MGG_04400	1	metabolic process	cytoplasm;cytosol	catalytic activity;DNA binding;nucleotide binding;RNA binding	Pf00270, Pf00271, Pf04851	High	0	28.5496	6
FALSE	IsMasterProtein	MGG_03681T0	MGG_03681 | Magnaporthe oryzae 70-15 ER lumen protein retaining receptor (360 aa)	12.2563	3	6	3	1	359	40.266	5.21	2677012	MGG_03681; MGG_03681	4		endoplasmic reticulum;membrane		Pf00810	High	0	28.0587	3
FALSE	IsMasterProtein	MGG_02813T0	MGG_02813 | Magnaporthe oryzae 70-15 malate synthase (543 aa)	14.2066	4	6	4	1	542	61.286	8.4	2682366	MGG_02813; MGG_02813	7	metabolic process		catalytic activity	Pf01274	High	0	27.9129	4
FALSE	IsMasterProtein	MGG_01537T0	MGG_01537 | Magnaporthe oryzae 70-15 pyrABCN (2242 aa)	6.15797	6	7	6	1	2241	246.594	6.52	2679395	MGG_01537; MGG_01537	2	metabolic process	cytosol	catalytic activity;metal ion binding;nucleotide binding	Pf00117, Pf00185, Pf00289, Pf00988, Pf01071, Pf01965, Pf02142, Pf02222, Pf02729, Pf02786, Pf02787, Pf07478, Pf07722, Pf08443, Pf13535, Pf15632	High	0	27.8583	6
FALSE	IsMasterProtein	MGG_06321T0	MGG_06321 | Magnaporthe oryzae 70-15 glycyl-tRNA synthetase (727 aa)	17.0799	7	7	7	1	726	81.257	6.89	2684476	MGG_06321; MGG_06321	4	metabolic process	cytoplasm	catalytic activity;nucleotide binding	Pf00587, Pf03129	High	0	27.5083	7
FALSE	IsMasterProtein	MGG_15535T0	MGG_15535 | Magnaporthe oryzae 70-15 hypothetical protein (1277 aa)	10.3448	7	7	7	1	1276	138.118	5.47	12987104	MGG_15535; MGG_15535	2	metabolic process		catalytic activity;metal ion binding;nucleotide binding	Pf00289, Pf00364, Pf02222, Pf02626, Pf02682, Pf02785, Pf02786, Pf07478, Pf13535, Pf13549, Pf15632	High	0	27.4036	7
FALSE	IsMasterProtein	MGG_14907T0	MGG_14907 | Magnaporthe oryzae 70-15 glutamine-dependent NAD(+) synthetase (706 aa)	18.5816	7	7	7	1	705	78.625	6.23	12986138	MGG_14907; MGG_14907	6	metabolic process		catalytic activity;nucleotide binding	Pf00795, Pf02540	High	0	27.0598	7
FALSE	IsMasterProtein	MGG_05477T0	MGG_05477 | Magnaporthe oryzae 70-15 26S protease regulatory subunit 4 (460 aa)	15.9041	4	7	4	1	459	50.893	5.88	2676142	MGG_05477; MGG_05477	1	metabolic process	cytoplasm;cytosol	catalytic activity;nucleotide binding;RNA binding	Pf00004, Pf00910, Pf05673, Pf05729, Pf07724, Pf07726, Pf07728, Pf13191, Pf13401	High	0	27.0291	4
FALSE	IsMasterProtein	MGG_06919T0	MGG_06919 | Magnaporthe oryzae 70-15 40S ribosomal protein S3aE (257 aa)	27.3438	4	6	4	1	256	29.257	10.04	2685092	MGG_06919; MGG_06919	1	metabolic process	cytoplasm;ribosome	structural molecule activity	Pf01015	High	0	26.7901	4
FALSE	IsMasterProtein	MGG_15090T0	MGG_15090 | Magnaporthe oryzae 70-15 hypothetical protein (967 aa)	10.766	6	7	6	1	966	105.697	6.86	12986707	MGG_15090; MGG_15090	2				Pf09742, Pf12722	High	0	26.3398	6
FALSE	IsMasterProtein	MGG_00444T0	MGG_00444 | Magnaporthe oryzae 70-15 hypothetical protein (282 aa)	27.4021	4	6	4	1	281	29.738	6.25	2674615	MGG_00444; MGG_00444	5			nucleotide binding	Pf00076, Pf14259	High	0	26.001	4
FALSE	IsMasterProtein	MGG_15291T0	MGG_15291 | Magnaporthe oryzae 70-15 pheromone processing endoprotease KexB (853 aa)	10.3286	5	7	5	1	852	92.832	5.77	12984330	MGG_15291; MGG_15291	4	metabolic process;regulation of biological process	membrane	catalytic activity	Pf00082, Pf01483, Pf11593	High	0	25.6835	5
FALSE	IsMasterProtein	MGG_08897T0	MGG_08897 | Magnaporthe oryzae 70-15 asparaginyl-tRNA synthetase (587 aa)	17.5768	6	7	6	1	586	66.013	6.14	2679883	MGG_08897; MGG_08897	2	metabolic process	cytoplasm;cytosol	catalytic activity;nucleotide binding	Pf00152	High	0	25.6586	6
FALSE	IsMasterProtein	MGG_03860T0	MGG_03860 | Magnaporthe oryzae 70-15 alpha,alpha-trehalose-phosphate synthase 1 (530 aa)	19.8488	6	7	6	1	529	58.398	5.87	2677301	MGG_03860; MGG_03860	6	cell differentiation;metabolic process;response to stimulus	cytosol	catalytic activity	Pf00982	High	0	25.0064	6
FALSE	IsMasterProtein	MGG_11916T0	MGG_11916 | Magnaporthe oryzae 70-15 CAP20 (187 aa)	29.5699	5	6	5	1	186	20.622	9.09	5049707	MGG_11916; MGG_11916	1	metabolic process			Pf00923, Pf08665	High	0	24.7546	5
FALSE	IsMasterProtein	MGG_01995T0	MGG_01995 | Magnaporthe oryzae 70-15 isocitrate dehydrogenase subunit 1 (387 aa)	17.6166	3	6	3	1	386	42.018	8.94	2681114	MGG_01995; MGG_01995	1	metabolic process	mitochondrion	catalytic activity;metal ion binding;nucleotide binding	Pf00180	High	0	24.6519	3
FALSE	IsMasterProtein	MGG_06639T0	MGG_06639 | Magnaporthe oryzae 70-15 T-complex protein 1 subunit gamma (542 aa)	14.6026	5	6	5	1	541	59.399	6.27	2684812	MGG_06639; MGG_06639	1	metabolic process	cytoplasm;cytosol;nucleus	nucleotide binding;protein binding	Pf00118	High	0	24.2042	5
FALSE	IsMasterProtein	MGG_04994T0	MGG_04994 | Magnaporthe oryzae 70-15 plasma membrane H+-ATPase (1031 aa)	10.1942	6	6	6	1	1030	113.001	5.43	2675641	MGG_04994; MGG_04994	3	metabolic process;transport	membrane	catalytic activity;metal ion binding;nucleotide binding;transporter activity	Pf00122, Pf00690, Pf00702, Pf12710, Pf13246	High	0	24.0983	6
FALSE	IsMasterProtein	MGG_04829T0	MGG_04829 | Magnaporthe oryzae 70-15 60S ribosomal protein L9-A (195 aa)	43.8144	5	6	5	1	194	21.771	9.41	2678056	MGG_04829; MGG_04829	2	metabolic process	ribosome	RNA binding;structural molecule activity	Pf00347	High	0	23.6175	5
FALSE	IsMasterProtein	MGG_00865T0	MGG_00865 | Magnaporthe oryzae 70-15 1,3-beta-glucan synthase component FKS1 (1917 aa)	5.21921	6	6	6	1	1916	218.653	8.1	2675164	MGG_00865; MGG_00865	5	metabolic process	membrane	catalytic activity	Pf02364, Pf14288	High	0	23.5451	6
FALSE	IsMasterProtein	MGG_03724T0	MGG_03724 | Magnaporthe oryzae 70-15 CLAP1 (1191 aa)	9.4958	6	6	6	1	1190	125.943	6.2	2676665	MGG_03724; MGG_03724	4	metabolic process;transport	membrane	catalytic activity;metal ion binding;nucleotide binding;transporter activity	Pf00122, Pf00403, Pf00702, Pf08282, Pf12710	High	0	23.2301	6
FALSE	IsMasterProtein	MGG_11805T0	MGG_11805 | Magnaporthe oryzae 70-15 lysine-sensitive aspartokinase 3 (511 aa)	20.1961	6	6	6	1	510	55.713	6.67	2685052	MGG_11805; MGG_11805	1	metabolic process	cytosol	catalytic activity	Pf00696, Pf01842, Pf13840	High	0	22.4353	6
FALSE	IsMasterProtein	MGG_04085T0	MGG_04085 | Magnaporthe oryzae 70-15 hypothetical protein (695 aa)	14.8415	5	5	5	1	694	78.822	5.05	2677677	MGG_04085; MGG_04085	6	metabolic process;response to stimulus		catalytic activity;nucleotide binding	Pf00004, Pf01583, Pf05496, Pf07728, Pf13191, Pf13207	High	0	22.1393	5
FALSE	IsMasterProtein	MGG_06025T0	MGG_06025 | Magnaporthe oryzae 70-15 Yip1 domain-containing protein (318 aa)	23.3438	4	5	4	1	317	34.102	4.67	2683950	MGG_06025; MGG_06025	3		endoplasmic reticulum;membrane		Pf04893	High	0	21.9682	4
FALSE	IsMasterProtein	MGG_12574T0	MGG_12574 | Magnaporthe oryzae 70-15 aspartyl-tRNA synthetase (578 aa)	10.052	4	6	4	1	577	63.543	6.06	5050454	MGG_12574; MGG_12574	7	metabolic process	cytoplasm;cytosol	catalytic activity;nucleotide binding	Pf00152, Pf01336	High	0	21.9498	4
FALSE	IsMasterProtein	MGG_02449T0	MGG_02449 | Magnaporthe oryzae 70-15 tyrosyl-tRNA synthetase (389 aa)	13.6598	3	5	3	1	388	43.235	6.96	2681546	MGG_02449; MGG_02449	1	metabolic process	cytoplasm	catalytic activity;nucleotide binding	Pf00579	High	0	21.7643	3
FALSE	IsMasterProtein	MGG_06586T0	MGG_06586 | Magnaporthe oryzae 70-15 hypothetical protein (403 aa)	12.9353	3	5	3	1	402	43.039	8.88	2684741	MGG_06586; MGG_06586	4	metabolic process		catalytic activity;metal ion binding	Pf00107, Pf08240, Pf13602	High	0	21.6722	3
FALSE	IsMasterProtein	MGG_02690T0	MGG_02690 | Magnaporthe oryzae 70-15 Arg-6 protein (901 aa)	7.44444	4	5	4	1	900	98.707	7.55	2682697	MGG_02690; MGG_02690	7	metabolic process	cytoplasm;mitochondrion	catalytic activity;nucleotide binding;protein binding	Pf00696, Pf01118, Pf02774, Pf04768	High	0	21.5361	4
FALSE	IsMasterProtein	MGG_04872T0	MGG_04872 | Magnaporthe oryzae 70-15 cysteinyl-tRNA synthetase (842 aa)	8.91795	4	5	4	1	841	93.89	6.71	2675316	MGG_04872; MGG_04872	3	metabolic process		catalytic activity;nucleotide binding	Pf01406	High	0	20.9989	4
FALSE	IsMasterProtein	MGG_06269T0	MGG_06269 | Magnaporthe oryzae 70-15 60S ribosomal protein L2 (255 aa)	15.748	3	5	3	1	254	27.407	10.89	2684424	MGG_06269; MGG_06269	4	metabolic process	ribosome	structural molecule activity	Pf00181, Pf03947	High	0	20.739	3
FALSE	IsMasterProtein	MGG_14647T0	MGG_14647 | Magnaporthe oryzae 70-15 metalloreductase Fre8 (621 aa)	18.2258	5	5	5	1	620	68.47	9.28	5050638	MGG_14647; MGG_14647	5	metabolic process	membrane	catalytic activity	Pf01794, Pf08022, Pf08030	High	0	20.6489	5
FALSE	IsMasterProtein	MGG_02608T0	MGG_02608 | Magnaporthe oryzae 70-15 26S proteasome regulatory subunit RPN5 (508 aa)	15.9763	4	5	4	1	507	57.909	7.33	2682348	MGG_02608; MGG_02608	7		proteasome	protein binding	Pf01399	High	0	20.5792	4
FALSE	IsMasterProtein	MGG_06166T0	MGG_06166 | Magnaporthe oryzae 70-15 hypothetical protein (236 aa)	31.9149	4	5	4	1	235	24.473	7.42	2684324	MGG_06166; MGG_06166	3		membrane			High	0	20.5065	4
FALSE	IsMasterProtein	MGG_07768T0	MGG_07768 | Magnaporthe oryzae 70-15 clathrin heavy chain (1681 aa)	6.84524	5	5	5	1	1680	189.27	5.4	2683695	MGG_07768; MGG_07768	3	transport	cytoplasm;membrane	protein binding;structural molecule activity	Pf00637, Pf01394, Pf13838	High	0	20.2032	5
FALSE	IsMasterProtein	MGG_10358T0	MGG_10358 | Magnaporthe oryzae 70-15 T-complex protein 1 subunit alpha (567 aa)	15.1943	4	5	4	1	566	61.601	6.57	2681969	MGG_10358; MGG_10358	6	metabolic process	cytoplasm;cytosol;nucleus	nucleotide binding;protein binding	Pf00118	High	0	20.1928	4
FALSE	IsMasterProtein	MGG_04484T0	MGG_04484 | Magnaporthe oryzae 70-15 60S ribosomal protein L18 (185 aa)	22.8261	2	5	2	1	184	20.662	11.63	2678070	MGG_04484; MGG_04484	1	metabolic process	ribosome	structural molecule activity	Pf00828	High	0	19.9514	2
FALSE	IsMasterProtein	MGG_07048T0	MGG_07048 | Magnaporthe oryzae 70-15 60S ribosomal protein L5 (303 aa)	25.1656	4	5	4	1	302	34.484	8.1	2682933	MGG_07048; MGG_07048	2	metabolic process	ribosome	RNA binding;structural molecule activity	Pf00861, Pf14204	High	0	19.2388	4
FALSE	IsMasterProtein	MGG_00175T0	MGG_00175 | Magnaporthe oryzae 70-15 6-phosphogluconate dehydrogenase (493 aa)	14.0244	5	5	5	1	492	54.232	6.47	2674491	MGG_00175; MGG_00175	5	metabolic process	cytosol	catalytic activity;nucleotide binding	Pf00393, Pf03446	High	0	19.1967	5
FALSE	IsMasterProtein	MGG_01380T0	MGG_01380 | Magnaporthe oryzae 70-15 26S protease regulatory subunit 8 (431 aa)	20	5	5	5	1	430	47.931	8.94	2679073	MGG_01380; MGG_01380	2	metabolic process;response to stimulus	cytoplasm;cytosol;nucleus	catalytic activity;nucleotide binding;RNA binding	Pf00004, Pf00910, Pf01057, Pf01078, Pf05496, Pf06068, Pf06414, Pf07724, Pf07726, Pf07728, Pf13191, Pf13207, Pf13401	High	0	19.0935	5
FALSE	IsMasterProtein	MGG_16596T0	MGG_16596 | Magnaporthe oryzae 70-15 hypothetical protein (814 aa)	8.85609	4	5	4	1	813	90.023	6.11	12986980	MGG_16596; MGG_16596	3	metabolic process		catalytic activity	Pf00456, Pf03894, Pf09363, Pf09364	High	0	18.9949	4
FALSE	IsMasterProtein	MGG_05671T0	MGG_05671 | Magnaporthe oryzae 70-15 protein phosphatase PP2A regulatory subunit A (624 aa)	15.4093	5	5	5	1	623	69.116	5.02	2676002	MGG_05671; MGG_05671	1				Pf13646	High	0	18.8929	5
FALSE	IsMasterProtein	MGG_12154T0	MGG_12154 | Magnaporthe oryzae 70-15 fatty acid synthase subunit alpha (1860 aa)	4.73373	5	5	5	1	1859	204.177	6.19	5049911	MGG_12154; MGG_12154	6	metabolic process	cytosol	catalytic activity;metal ion binding	Pf00106, Pf00109, Pf01648, Pf02801, Pf10107, Pf13561	High	0	18.6418	5
FALSE	IsMasterProtein	MGG_12922T0	MGG_12922 | Magnaporthe oryzae 70-15 phospholipid-transporting ATPase 1 (1373 aa)	6.48688	5	5	5	1	1372	153.285	6.77	5048853	MGG_12922; MGG_12922	3	cell organization and biogenesis;metabolic process;transport	membrane	catalytic activity;metal ion binding;nucleotide binding;transporter activity	Pf00122, Pf00702, Pf01757, Pf13246	High	0	18.5763	5
FALSE	IsMasterProtein	MGG_05673T0	MGG_05673 | Magnaporthe oryzae 70-15 40S ribosomal protein S3 (263 aa)	20.229	4	5	4	1	262	28.574	8.95	2675978	MGG_05673; MGG_05673	1	metabolic process	cytosol;ribosome	RNA binding;structural molecule activity	Pf00189, Pf07650	High	0	18.5486	4
FALSE	IsMasterProtein	MGG_06104T0	MGG_06104 | Magnaporthe oryzae 70-15 chloride channel protein 3 (869 aa)	9.447	5	5	5	1	868	95.346	6.74	2684294	MGG_06104; MGG_06104	3	transport	membrane	transporter activity	Pf00571, Pf00654	High	0	18.4989	5
FALSE	IsMasterProtein	MGG_06958T0	MGG_06958 | Magnaporthe oryzae 70-15 hsp70-like protein (652 aa)	13.6713	5	5	5	1	651	70.717	5.14	2685131	MGG_06958; MGG_06958	1	cell organization and biogenesis		nucleotide binding	Pf00012, Pf06723	High	0	18.46	5
FALSE	IsMasterProtein	MGG_05936T0	MGG_05936 | Magnaporthe oryzae 70-15 hypothetical protein (441 aa)	13.4091	3	4	3	1	440	48.486	6.62	2684039	MGG_05936; MGG_05936	3	metabolic process	cytosol;nucleus	catalytic activity	Pf00132, Pf00483, Pf12804	High	0	18.2921	3
FALSE	IsMasterProtein	MGG_06011T0	MGG_06011 | Magnaporthe oryzae 70-15 S-(hydroxymethyl)glutathione dehydrogenase (382 aa)	15.2231	5	5	5	1	381	40.406	6.89	2683964	MGG_06011; MGG_06011	3	metabolic process	cytosol;nucleus	catalytic activity;metal ion binding	Pf00107, Pf08240	High	0	18.2184	5
FALSE	IsMasterProtein	MGG_11021T0	MGG_11021 | Magnaporthe oryzae 70-15 hypothetical protein (687 aa)	11.9534	5	5	5	1	686	78.025	5.9	2675781	MGG_11021; MGG_11021	3			catalytic activity;nucleotide binding	Pf00004, Pf07728, Pf13191, Pf13401	High	0	18.1818	5
FALSE	IsMasterProtein	MGG_08063T0	MGG_08063 | Magnaporthe oryzae 70-15 pyruvate kinase (529 aa)	11.3636	3	5	3	1	528	58.008	6.57	2678267	MGG_08063; MGG_08063	2	metabolic process	cytosol	catalytic activity;metal ion binding	Pf00224, Pf02887, Pf03328	High	0	17.8264	3
FALSE	IsMasterProtein	MGG_09535T0	MGG_09535 | Magnaporthe oryzae 70-15 ATPase GET3 (344 aa)	20.6997	4	5	4	1	343	37.866	4.92	2680490	MGG_09535; MGG_09535	3	metabolic process;transport	cytoplasm;cytosol;endoplasmic reticulum;nucleus	catalytic activity;metal ion binding;nucleotide binding	Pf02374	High	0	17.4603	4
FALSE	IsMasterProtein	MGG_04212T0	MGG_04212 | Magnaporthe oryzae 70-15 L-ornithine 5-monooxygenase (L-ornithine N(5)-oxygenase) (564 aa)	8.34813	2	4	2	1	563	62.055	6.84	2677438	MGG_04212; MGG_04212	6	metabolic process	cytoplasm;cytosol;nucleus	catalytic activity	Pf07992, Pf13434, Pf13454, Pf13738	High	0	17.0343	2
FALSE	IsMasterProtein	MGG_09235T0	MGG_09235 | Magnaporthe oryzae 70-15 DnaJ domain-containing protein (541 aa)	7.59259	2	4	2	1	540	58.019	5.39	2680237	MGG_09235; MGG_09235	1		cytosol		Pf00226, Pf12752, Pf14308	High	0	16.9315	2
FALSE	IsMasterProtein	MGG_03947T0	MGG_03947 | Magnaporthe oryzae 70-15 V-type proton ATPase subunit A (861 aa)	6.62791	3	4	3	1	860	98.055	5.36	2677120	MGG_03947; MGG_03947	6	transport	membrane	transporter activity	Pf01496	High	0	16.9214	3
FALSE	IsMasterProtein	MGG_00884T0	MGG_00884 | Magnaporthe oryzae 70-15 26S proteasome non-ATPase regulatory subunit 3 (558 aa)	15.4399	4	4	4	1	557	62.365	6.51	2674538	MGG_00884; MGG_00884	5	regulation of biological process	proteasome	enzyme regulator activity;protein binding	Pf01399, Pf08375	High	0	16.8575	4
FALSE	IsMasterProtein	MGG_02489T0	MGG_02489 | Magnaporthe oryzae 70-15 branched-chain-amino-acid aminotransferase (405 aa)	16.5842	4	5	4	1	404	45.016	8.37	2681586	MGG_02489; MGG_02489	1	metabolic process		catalytic activity	Pf01063	High	0	16.7846	4
FALSE	IsMasterProtein	MGG_02914T0	MGG_02914 | Magnaporthe oryzae 70-15 2-deoxy-D-gluconate 3-dehydrogenase (261 aa)	22.6923	3	4	3	1	260	27.398	7.12	2682467	MGG_02914; MGG_02914	7	metabolic process		catalytic activity	Pf00106, Pf13561	High	0	16.723	3
FALSE	IsMasterProtein	MGG_04710T0	MGG_04710 | Magnaporthe oryzae 70-15 translational activator GCN1 (2679 aa)	1.97909	3	4	3	1	2678	289.908	6.1	2677909	MGG_04710; MGG_04710	1	regulation of biological process;response to stimulus		enzyme regulator activity;protein binding	Pf12074, Pf13513, Pf13646	High	0	16.5002	3
FALSE	IsMasterProtein	MGG_07933T0	MGG_07933 | Magnaporthe oryzae 70-15 dihydrodipicolinate synthase (317 aa)	10.7595	2	4	2	1	316	32.76	6.35	2683860	MGG_07933; MGG_07933	3	metabolic process		catalytic activity	Pf00701	High	0	16.4725	2
FALSE	IsMasterProtein	MGG_09765T0	MGG_09765 | Magnaporthe oryzae 70-15 hypothetical protein (218 aa)	29.9539	3	4	3	1	217	22.177	9	2680712	MGG_09765; MGG_09765	4		membrane			High	0	16.4285	3
FALSE	IsMasterProtein	MGG_00253T0	MGG_00253 | Magnaporthe oryzae 70-15 imidazole glycerol phosphate synthase hisHF (556 aa)	9.18919	3	4	3	1	555	59.162	5.58	2674605	MGG_00253; MGG_00253	5	metabolic process	cytoplasm;cytosol;nucleus	catalytic activity	Pf00117, Pf00977, Pf01174, Pf07685	High	0	16.4208	3
FALSE	IsMasterProtein	MGG_06362T0	MGG_06362 | Magnaporthe oryzae 70-15 small COPII coat GTPase (190 aa)	22.7513	3	4	3	1	189	21.5	6.42	2684517	MGG_06362; MGG_06362	4	cell organization and biogenesis;metabolic process;regulation of biological process;response to stimulus;transport	cytoplasm;endoplasmic reticulum;Golgi;membrane	catalytic activity;nucleotide binding;protein binding;signal transducer activity	Pf00025, Pf00071, Pf00503, Pf01926, Pf08477, Pf09439	High	0	16.4066	3
FALSE	IsMasterProtein	MGG_10200T0	MGG_10200 | Magnaporthe oryzae 70-15 OPT family small oligopeptide transporter (859 aa)	2.21445	1	4	1	1	858	95.689	7.03	2681772	MGG_10200; MGG_10200	2	transport	endoplasmic reticulum;Golgi;membrane	transporter activity	Pf03169	High	0	16.2363	1
FALSE	IsMasterProtein	MGG_08835T0	MGG_08835 | Magnaporthe oryzae 70-15 malate dehydrogenase (331 aa)	17.2727	3	4	3	1	330	34.288	7.36	2679821	MGG_08835; MGG_08835	2	metabolic process		catalytic activity	Pf00056, Pf02866	High	0	16.1715	3
FALSE	IsMasterProtein	MGG_03236T0	MGG_03236 | Magnaporthe oryzae 70-15 40S ribosomal protein S6-B (240 aa)	18.8285	3	4	3	1	239	27.286	10.56	2676746	MGG_03236; MGG_03236	4	metabolic process	ribosome	structural molecule activity	Pf01092	High	0	16.1155	3
FALSE	IsMasterProtein	MGG_06099T0	MGG_06099 | Magnaporthe oryzae 70-15 serine/threonine-protein phosphatase PP2A catalytic subunit (329 aa)	21.6463	4	4	4	1	328	37.3	4.93	2684210	MGG_06099; MGG_06099	3	metabolic process		catalytic activity	Pf00149	High	0	16.0882	4
FALSE	IsMasterProtein	MGG_06396T0	MGG_06396 | Magnaporthe oryzae 70-15 hypothetical protein (1420 aa)	4.72163	4	4	4	1	1419	149.451	9.29	2684551	MGG_06396; MGG_06396	4			protein binding;RNA binding	Pf02854, Pf12152	High	0	16.0702	4
FALSE	IsMasterProtein	MGG_06917T0	MGG_06917 | Magnaporthe oryzae 70-15 GTP cyclohydrolase II (514 aa)	13.6452	4	4	4	1	513	55.891	6.24	2685090	MGG_06917; MGG_06917	1	metabolic process		catalytic activity	Pf00925, Pf12471	High	0	15.905	4
FALSE	IsMasterProtein	MGG_11547T0	MGG_11547 | Magnaporthe oryzae 70-15 hypothetical protein (751 aa)	4.13333	3	4	3	1	750	82.515	6.3	5050704	MGG_11547; MGG_11547	5	metabolic process	cytosol	catalytic activity;nucleotide binding	Pf00005, Pf01926, Pf12848, Pf13207, Pf13304	High	0	15.8991	3
FALSE	IsMasterProtein	MGG_10327T0	MGG_10327 | Magnaporthe oryzae 70-15 hypothetical protein (730 aa)	9.19067	4	4	4	1	729	81.919	6.39	2681902	MGG_10327; MGG_10327	7	metabolic process;response to stimulus		catalytic activity;nucleotide binding	Pf00004, Pf05496, Pf07724, Pf07726, Pf13191, Pf13207, Pf13401	High	0	15.8007	4
FALSE	IsMasterProtein	MGG_04330T0	MGG_04330 | Magnaporthe oryzae 70-15 mitochondrial ribosomal protein subunit S4 (702 aa)	9.41512	3	4	3	1	701	75.012	6.61	2677382	MGG_04330; MGG_04330	6	metabolic process	membrane;ribosome	catalytic activity;protein binding	Pf00478, Pf00564, Pf00571	High	0	15.7885	3
FALSE	IsMasterProtein	MGG_00908T0	MGG_00908 | Magnaporthe oryzae 70-15 26S protease regulatory subunit 6B (422 aa)	19.715	4	4	4	1	421	46.961	5.43	2674662	MGG_00908; MGG_00908	5	metabolic process;response to stimulus	cytoplasm;cytosol	catalytic activity;nucleotide binding;RNA binding	Pf00004, Pf00006, Pf00910, Pf01078, Pf05496, Pf05673, Pf06068, Pf07724, Pf07726, Pf07728, Pf13191, Pf13401	High	0	15.765	4
FALSE	IsMasterProtein	MGG_16204T0	MGG_16204 | Magnaporthe oryzae 70-15 60S ribosomal protein L12 (166 aa)	28.4848	3	4	3	1	165	17.707	9.41	12985223	MGG_16204; MGG_16204	1	metabolic process	ribosome	structural molecule activity	Pf00298, Pf03946	High	0	15.6117	3
FALSE	IsMasterProtein	MGG_00771T0	MGG_00771 | Magnaporthe oryzae 70-15 5-oxoprolinase (1377 aa)	5.08721	4	4	4	1	1376	150.625	5.59	2675072	MGG_00771; MGG_00771	5	metabolic process	cytosol	catalytic activity	Pf01968, Pf02538, Pf05378	High	0	15.602	4
FALSE	IsMasterProtein	MGG_00330T0	MGG_00330 | Magnaporthe oryzae 70-15 26S protease subunit rpt4 (392 aa)	16.1125	4	4	4	1	391	43.898	6.19	2675031	MGG_00330; MGG_00330	5	metabolic process;regulation of biological process;response to stimulus	cytoplasm;cytosol;nucleus	catalytic activity;nucleotide binding;protein binding;RNA binding	Pf00004, Pf00158, Pf00910, Pf01057, Pf01078, Pf05496, Pf06068, Pf07724, Pf07726, Pf07728, Pf13191, Pf13401, Pf14532	High	0	15.596	4
FALSE	IsMasterProtein	MGG_07120T0	MGG_07120 | Magnaporthe oryzae 70-15 26S proteasome regulatory subunit rpn-1 (898 aa)	9.36455	4	4	4	1	897	99.581	5.01	2683242	MGG_07120; MGG_07120	2	regulation of biological process	proteasome	enzyme regulator activity	Pf01851, Pf13646	High	0	15.5346	4
FALSE	IsMasterProtein	MGG_03857T0	MGG_03857 | Magnaporthe oryzae 70-15 T-complex protein 1 subunit zeta (545 aa)	9.92647	3	4	3	1	544	59.179	6.87	2677298	MGG_03857; MGG_03857	6	metabolic process	cytoplasm;cytosol;nucleus	nucleotide binding;protein binding	Pf00118	High	0	15.5286	3
FALSE	IsMasterProtein	MGG_01582T0	MGG_01582 | Magnaporthe oryzae 70-15 T-complex protein 1 subunit delta (534 aa)	13.8837	4	4	4	1	533	56.818	8.56	2679296	MGG_01582; MGG_01582	2	metabolic process	cytoplasm;cytosol;nucleus	nucleotide binding;protein binding	Pf00118	High	0	15.5031	4
FALSE	IsMasterProtein	MGG_01925T0	MGG_01925 | Magnaporthe oryzae 70-15 bifunctional P-450:NADPH-P450 reductase (1121 aa)	4.55357	3	4	3	1	1120	123.223	6.68	2681140	MGG_01925; MGG_01925	6	metabolic process	membrane	catalytic activity;metal ion binding;nucleotide binding	Pf00067, Pf00175, Pf00258, Pf00667	High	0	15.4446	3
FALSE	IsMasterProtein	MGG_01113T0	MGG_01113 | Magnaporthe oryzae 70-15 40S ribosomal protein S10-A (171 aa)	19.4118	3	4	3	1	170	19.129	9.77	2674131	MGG_01113; MGG_01113	5		ribosome		Pf03501	High	0	15.4432	3
FALSE	IsMasterProtein	MGG_16248T0	MGG_16248 | Magnaporthe oryzae 70-15 30S ribosomal protein S5 (266 aa)	20	4	4	4	1	265	28.781	10.4	12985269	MGG_16248; MGG_16248	1	metabolic process	ribosome	RNA binding;structural molecule activity	Pf00333, Pf03719	High	0	15.3963	4
FALSE	IsMasterProtein	MGG_12405T0	MGG_12405 | Magnaporthe oryzae 70-15 cell division control protein 50 (438 aa)	7.55149	2	4	2	1	437	48.335	9.26	5050999	MGG_12405; MGG_12405	2	cell division	endoplasmic reticulum;membrane		Pf03381	High	0	15.3909	2
FALSE	IsMasterProtein	MGG_09195T0	MGG_09195 | Magnaporthe oryzae 70-15 rRNA 2'-O-methyltransferase fibrillarin (322 aa)	12.1495	2	4	2	1	321	33.765	9.92	2680291	MGG_09195; MGG_09195	1	metabolic process		catalytic activity;RNA binding	Pf01269, Pf08704, Pf13847	High	0	15.2239	2
FALSE	IsMasterProtein	MGG_05677T0	MGG_05677 | Magnaporthe oryzae 70-15 glutathione S-transferase I (286 aa)	18.9474	3	4	3	1	285	32.126	7.18	2675982	MGG_05677; MGG_05677	1	metabolic process		catalytic activity;protein binding	Pf00043, Pf13410, Pf14497	High	0	15.2161	3
FALSE	IsMasterProtein	MGG_06241T0	MGG_06241 | Magnaporthe oryzae 70-15 vacuolar protein sorting-associated protein 21 (239 aa)	30.2521	3	4	3	1	238	24.731	4.89	2684396	MGG_06241; MGG_06241	4	metabolic process;regulation of biological process;response to stimulus;transport	membrane	catalytic activity;nucleotide binding	Pf00025, Pf00071, Pf04670, Pf08477	High	0	15.2098	3
FALSE	IsMasterProtein	MGG_09766T0	MGG_09766 | Magnaporthe oryzae 70-15 3-deoxy-7-phosphoheptulonate synthase (384 aa)	18.5379	4	4	4	1	383	41.258	6.14	2680713	MGG_09766; MGG_09766	4	metabolic process		catalytic activity	Pf00793	High	0	15.1974	4
FALSE	IsMasterProtein	MGG_07007T0	MGG_07007 | Magnaporthe oryzae 70-15 V-type proton ATPase subunit D (367 aa)	16.6667	3	4	3	1	366	40.991	4.88	2685180	MGG_07007; MGG_07007	1	transport	nucleus	transporter activity	Pf01992	High	0	15.1774	3
FALSE	IsMasterProtein	MGG_02503T0	MGG_02503 | Magnaporthe oryzae 70-15 glucose-regulated protein (665 aa)	7.83133	4	4	4	1	664	72.322	5.3	2681600	MGG_02503; MGG_02503	1	cell organization and biogenesis;metabolic process	endoplasmic reticulum;Golgi;membrane;organelle lumen	catalytic activity;nucleotide binding	Pf00012, Pf01968, Pf06723	High	0	14.9865	4
FALSE	IsMasterProtein	MGG_10633T0	MGG_10633 | Magnaporthe oryzae 70-15 AP-1 complex subunit mu-1 (449 aa)	8.92857	2	3	2	1	448	50.581	6.96	2682245	MGG_10633; MGG_10633	1	transport			Pf00928, Pf01217	High	0	14.9071	2
FALSE	IsMasterProtein	MGG_01014T0	MGG_01014 | Magnaporthe oryzae 70-15 C-1-tetrahydrofolate synthase (1075 aa)	4.46927	2	3	2	1	1074	114.854	8.1	2674667	MGG_01014; MGG_01014	5	metabolic process		catalytic activity;nucleotide binding	Pf00763, Pf01268, Pf02882	High	0	14.8011	2
FALSE	IsMasterProtein	MGG_00153T0	MGG_00153 | Magnaporthe oryzae 70-15 sphingolipid long chain base-responsive protein LSP1 (362 aa)	14.4044	3	4	3	1	361	40.387	5.77	2674129	MGG_00153; MGG_00153	5	regulation of biological process;response to stimulus;transport	cytoplasm;membrane;mitochondrion	enzyme regulator activity	Pf13805	High	0	14.7644	3
FALSE	IsMasterProtein	MGG_13014T0	MGG_13014 | Magnaporthe oryzae 70-15 class V chitin synthase (1788 aa)	2.9099	3	4	3	1	1787	197.509	6	5048948	MGG_13014; MGG_13014	3	metabolic process	membrane	catalytic activity;DNA binding;motor activity;nucleotide binding	Pf00063, Pf00173, Pf00535, Pf03142, Pf08766, Pf13632	High	0	14.6492	3
FALSE	IsMasterProtein	MGG_11727T0	MGG_11727 | Magnaporthe oryzae 70-15 calcium-transporting P-type ATPase (1074 aa)	6.52377	4	4	4	1	1073	116.091	6.49	2680936	MGG_11727; MGG_11727	1	metabolic process;transport	membrane	catalytic activity;metal ion binding;nucleotide binding;transporter activity	Pf00122, Pf00689, Pf00690, Pf00702, Pf08282, Pf12710, Pf13246	High	0	14.5866	4
FALSE	IsMasterProtein	MGG_09550T0	MGG_09550 | Magnaporthe oryzae 70-15 homoserine kinase (362 aa)	12.4654	2	3	2	1	361	38.863	6.38	2680448	MGG_09550; MGG_09550	3	metabolic process		catalytic activity;nucleotide binding	Pf08544	High	0	14.4295	2
FALSE	IsMasterProtein	MGG_06860T0	MGG_06860 | Magnaporthe oryzae 70-15 coatomer subunit beta (959 aa)	7.30689	4	4	4	1	958	106.148	5.74	2685033	MGG_06860; MGG_06860	1	transport	cytoplasm;cytosol;Golgi;membrane	structural molecule activity	Pf01602, Pf07718, Pf13646, Pf14806	High	0	14.3988	4
FALSE	IsMasterProtein	MGG_04197T0	MGG_04197 | Magnaporthe oryzae 70-15 hypothetical protein (325 aa)	21.2963	4	4	4	1	324	34.943	6.8	2677404	MGG_04197; MGG_04197	6		endoplasmic reticulum;membrane		Pf02453	High	0	14.1881	4
FALSE	IsMasterProtein	MGG_05480T0	MGG_05480 | Magnaporthe oryzae 70-15 succinyl-CoA ligase subunit alpha (334 aa)	15.9159	3	4	3	1	333	34.446	8.87	2676134	MGG_05480; MGG_05480	1	metabolic process		catalytic activity	Pf00549, Pf02629, Pf13607	High	0	14.0835	3
FALSE	IsMasterProtein	MGG_15536T0	MGG_15536 | Magnaporthe oryzae 70-15 hypothetical protein (2217 aa)	3.15884	4	4	4	1	2216	250.52	5.15	12987105	MGG_15536; MGG_15536	2	cell organization and biogenesis	cytosol;nucleus;spliceosomal complex	catalytic activity;nucleotide binding;protein binding	Pf00270, Pf00271, Pf02889	High	0	14.0256	4
FALSE	IsMasterProtein	MGG_06418T0	MGG_06418 | Magnaporthe oryzae 70-15 hypothetical protein (546 aa)	7.70642	3	4	3	1	545	61.585	5.4	2684573	MGG_06418; MGG_06418	4		membrane		Pf06814, Pf07698, Pf10101	High	0	13.9964	3
FALSE	IsMasterProtein	MGG_00468T0	MGG_00468 | Magnaporthe oryzae 70-15 chloride channel protein 5 (892 aa)	6.73401	3	3	3	1	891	97.118	6.15	2674215	MGG_00468; MGG_00468	5	transport	membrane	transporter activity	Pf00654	High	0	13.8568	3
FALSE	IsMasterProtein	MGG_01108T0	MGG_01108 | Magnaporthe oryzae 70-15 protein transporter SEC31 (1270 aa)	4.88574	4	4	4	1	1269	135.165	6.04	2674815	MGG_01108; MGG_01108	5	transport	endoplasmic reticulum;membrane	protein binding	Pf00400, Pf07304	High	0	13.7095	4
FALSE	IsMasterProtein	MGG_00135T0	MGG_00135 | Magnaporthe oryzae 70-15 T-complex protein 1 (548 aa)	11.1517	3	3	3	1	547	59.241	5.19	2675196	MGG_00135; MGG_00135	5	metabolic process	cytoplasm;cytosol	nucleotide binding;protein binding	Pf00118	High	0	13.6855	3
FALSE	IsMasterProtein	MGG_04444T0	MGG_04444 | Magnaporthe oryzae 70-15 60S ribosomal protein L6-B (203 aa)	8.91089	1	3	1	1	202	22.472	10.15	2677964	MGG_04444; MGG_04444	2	metabolic process	cytosol;nucleus;ribosome	structural molecule activity	Pf01159	High	0	13.4453	1
FALSE	IsMasterProtein	MGG_03165T0	MGG_03165 | Magnaporthe oryzae 70-15 heat shock protein 60 (590 aa)	7.80985	3	4	3	1	589	61.812	6.02	2676963	MGG_03165; MGG_03165	4	metabolic process	cytoplasm;membrane;mitochondrion;organelle lumen	nucleotide binding	Pf00118	High	0	13.396	3
FALSE	IsMasterProtein	MGG_11801T0	MGG_11801 | Magnaporthe oryzae 70-15 AP-1 complex subunit gamma-1 (846 aa)	5.79882	2	3	2	1	845	92.304	6.51	5049589	MGG_11801; MGG_11801	1	transport	Golgi;membrane	transporter activity	Pf01602, Pf02883	High	0	13.2638	2
FALSE	IsMasterProtein	MGG_03136T0	MGG_03136 | Magnaporthe oryzae 70-15 60S ribosomal protein L10 (220 aa)	23.2877	2	3	2	1	219	25.004	10.39	2676714	MGG_03136; MGG_03136	4	metabolic process	ribosome	structural molecule activity	Pf00252	High	0	13.21	2
FALSE	IsMasterProtein	MGG_04924T0	MGG_04924 | Magnaporthe oryzae 70-15 hypothetical protein (549 aa)	11.1314	3	3	3	1	548	57.337	5.16	2675539	MGG_04924; MGG_04924	3		cytosol		Pf10310	High	0	13.1258	3
FALSE	IsMasterProtein	MGG_07176T0	MGG_07176 | Magnaporthe oryzae 70-15 GTP-binding protein rhoA (194 aa)	24.3523	2	3	2	1	193	21.816	6.98	2683159	MGG_07176; MGG_07176	2	regulation of biological process;response to stimulus;transport	membrane	nucleotide binding	Pf00009, Pf00071, Pf08477	High	0	12.9968	2
FALSE	IsMasterProtein	MGG_01288T0	MGG_01288 | Magnaporthe oryzae 70-15 mannose-1-phosphate guanyltransferase (365 aa)	11.5385	2	3	2	1	364	39.96	7.85	2679722	MGG_01288; MGG_01288	2	metabolic process	cytoplasm;cytosol	catalytic activity	Pf00132, Pf00483, Pf12804	High	0	12.9473	2
FALSE	IsMasterProtein	MGG_06962T0	MGG_06962 | Magnaporthe oryzae 70-15 GTP-binding protein ypt1 (203 aa)	17.3267	2	3	2	1	202	22.448	5.44	2685135	MGG_06962; MGG_06962	1	metabolic process;regulation of biological process;response to stimulus;transport	cytosol;membrane;nucleus	catalytic activity;nucleotide binding	Pf00025, Pf00071, Pf01926, Pf08477	High	0	12.6636	2
FALSE	IsMasterProtein	MGG_08795T0	MGG_08795 | Magnaporthe oryzae 70-15 hypothetical protein (595 aa)	6.39731	2	3	2	1	594	65.013	6.42	2679017	MGG_08795; MGG_08795	6	metabolic process		catalytic activity;metal ion binding	Pf00067	High	0	12.6144	2
FALSE	IsMasterProtein	MGG_06191T0	MGG_06191 | Magnaporthe oryzae 70-15 mannan polymerase II complex ANP1 subunit (405 aa)	9.65347	2	3	2	1	404	46.055	7.01	2684299	MGG_06191; MGG_06191	3		membrane		Pf03452	High	0	12.4952	2
FALSE	IsMasterProtein	MGG_07033T0	MGG_07033 | Magnaporthe oryzae 70-15 ATP-dependent RNA helicase DED1 (672 aa)	5.51416	2	3	2	1	671	70.65	8.59	2683047	MGG_07033; MGG_07033	2	metabolic process	cytoplasm;cytosol	catalytic activity;nucleotide binding;RNA binding	Pf00270, Pf00271, Pf13307	High	0	12.3293	2
FALSE	IsMasterProtein	MGG_03511T0	MGG_03511 | Magnaporthe oryzae 70-15 coatomer alpha subunit (1221 aa)	3.03279	2	3	2	1	1220	135.982	6.83	2676608	MGG_03511; MGG_03511	4	transport	cytoplasm;Golgi;membrane	protein binding;structural molecule activity	Pf00400, Pf04053, Pf06957	High	0	12.3212	2
FALSE	IsMasterProtein	MGG_04652T0	MGG_04652 | Magnaporthe oryzae 70-15 DNA-directed RNA polymerase II largest subunit (1758 aa)	2.16278	2	3	2	1	1757	193.54	6.47	2678092	MGG_04652; MGG_04652	2	metabolic process	cytosol;nucleus	catalytic activity;DNA binding	Pf00623, Pf04983, Pf04990, Pf04992, Pf04997, Pf04998, Pf05000	High	0	12.2837	2
FALSE	IsMasterProtein	MGG_09565T0	MGG_09565 | Magnaporthe oryzae 70-15 CMGC/MAPK/ERK protein kinase (357 aa)	5.33708	1	3	1	1	356	41.277	7.12	2680463	MGG_09565; MGG_09565	3	metabolic process;regulation of biological process;response to stimulus		catalytic activity;nucleotide binding;signal transducer activity	Pf00069, Pf07714	High	0	12.2631	1
FALSE	IsMasterProtein	MGG_12836T0	MGG_12836 | Magnaporthe oryzae 70-15 general alpha-glucoside permease (689 aa)	5.81395	2	3	2	1	688	74.65	5.38	2684593	MGG_12836; MGG_12836	4	transport	membrane		Pf03209, Pf07690, Pf13347	High	0	12.2439	2
FALSE	IsMasterProtein	MGG_01819T0	MGG_01819 | Magnaporthe oryzae 70-15 glycogen phosphorylase (889 aa)	4.84234	2	3	2	1	888	100.629	6.05	2679638	MGG_01819; MGG_01819	2	metabolic process		catalytic activity	Pf00343	High	0	12.2059	2
FALSE	IsMasterProtein	MGG_00800T0	MGG_00800 | Magnaporthe oryzae 70-15 STE/STE7/MEK1 protein kinase (416 aa)	14.9398	2	2	2	1	415	46.142	6.35	2675190	MGG_00800; MGG_00800	5	cell differentiation;conjugation;metabolic process;regulation of biological process;reproduction;response to stimulus	cytosol;nucleus	catalytic activity;nucleotide binding	Pf00069, Pf07714, Pf14531	High	0	12.1416	2
FALSE	IsMasterProtein	MGG_05708T0	MGG_05708 | Magnaporthe oryzae 70-15 SFT2 domain-containing protein (216 aa)	7.44186	1	3	1	1	215	23.631	8.91	2676091	MGG_05708; MGG_05708	1	transport	membrane		Pf04178	High	0	12.1059	1
FALSE	IsMasterProtein	MGG_07666T0	MGG_07666 | Magnaporthe oryzae 70-15 endoplasmic reticulum mannosyl-oligosaccharide 1,2-alpha-mannosidase (653 aa)	10.4294	3	3	3	1	652	73.228	6.73	2683586	MGG_07666; MGG_07666	3	metabolic process	membrane	catalytic activity;metal ion binding	Pf01532	High	0	12.0853	3
FALSE	IsMasterProtein	MGG_03621T0	MGG_03621 | Magnaporthe oryzae 70-15 hypothetical protein (368 aa)	4.63215	1	3	1	1	367	39.629	8.56	2676757	MGG_03621; MGG_03621	4		membrane		Pf14610	High	0	11.9471	1
FALSE	IsMasterProtein	MGG_09226T0	MGG_09226 | Magnaporthe oryzae 70-15 fumarate reductase (537 aa)	13.2463	3	3	3	1	536	56.475	7.03	2680216	MGG_09226; MGG_09226	1	metabolic process	membrane	catalytic activity	Pf00890	High	0	11.9348	3
FALSE	IsMasterProtein	MGG_16213T0	MGG_16213 | Magnaporthe oryzae 70-15 hypothetical protein (1591 aa)	2.01258	3	3	3	1	1590	180.011	6.96	12985232	MGG_16213; MGG_16213	1	metabolic process;regulation of biological process	cytoplasm	catalytic activity;motor activity;nucleotide binding;protein binding	Pf00063, Pf00612, Pf00769, Pf01576, Pf01843, Pf02736, Pf04012, Pf04111, Pf05557, Pf06818, Pf07888, Pf12128, Pf12718, Pf14662	High	0	11.9208	3
FALSE	IsMasterProtein	MGG_06609T0	MGG_06609 | Magnaporthe oryzae 70-15 acetyl-CoA hydrolase (527 aa)	7.60456	2	3	2	1	526	58.356	6.86	2684764	MGG_06609; MGG_06609	4	metabolic process		catalytic activity	Pf02550, Pf13336	High	0	11.83	2
FALSE	IsMasterProtein	MGG_00221T0	MGG_00221 | Magnaporthe oryzae 70-15 40S ribosomal protein S7 (204 aa)	23.1527	2	3	2	1	203	23.124	10.23	2674401	MGG_00221; MGG_00221	5	metabolic process	cytosol;nucleus;ribosome	structural molecule activity	Pf01251	High	0	11.8158	2
FALSE	IsMasterProtein	MGG_06913T0	MGG_06913 | Magnaporthe oryzae 70-15 seryl-tRNA synthetase (498 aa)	11.4688	3	3	3	1	497	55.867	6.43	2685086	MGG_06913; MGG_06913	1	metabolic process	cytoplasm;cytosol	catalytic activity;nucleotide binding	Pf00587, Pf02403	High	0	11.7834	3
FALSE	IsMasterProtein	MGG_02696T0	MGG_02696 | Magnaporthe oryzae 70-15 woronin body major protein (418 aa)	14.3885	3	3	3	1	417	48.012	7.74	2682703	MGG_02696; MGG_02696	7	metabolic process;regulation of biological process		RNA binding	Pf01287	High	0	11.7529	3
FALSE	IsMasterProtein	MGG_08923T0	MGG_08923 | Magnaporthe oryzae 70-15 threonine synthase (550 aa)	8.74317	3	3	3	1	549	60.559	5.96	2679909	MGG_08923; MGG_08923	2				Pf00291, Pf14821	High	0	11.7203	3
FALSE	IsMasterProtein	MGG_02634T0	MGG_02634 | Magnaporthe oryzae 70-15 coatomer subunit gamma (918 aa)	3.38059	2	3	2	1	917	101.183	5.4	2682833	MGG_02634; MGG_02634	7	transport	cytoplasm;cytosol;Golgi;membrane	structural molecule activity	Pf01602, Pf08752	High	0	11.7197	2
FALSE	IsMasterProtein	MGG_01092T0	MGG_01092 | Magnaporthe oryzae 70-15 homocitrate synthase (486 aa)	10.1031	3	3	3	1	485	52.672	6.01	2674289	MGG_01092; MGG_01092	5	metabolic process		catalytic activity	Pf00682	High	0	11.6835	3
FALSE	IsMasterProtein	MGG_08162T0	MGG_08162 | Magnaporthe oryzae 70-15 elongation factor Tu (444 aa)	11.7381	3	3	3	1	443	48.842	7.36	2678366	MGG_08162; MGG_08162	2	metabolic process	mitochondrion	catalytic activity;nucleotide binding;RNA binding	Pf00009, Pf03143, Pf03144	High	0	11.6553	3
FALSE	IsMasterProtein	MGG_00171T0	MGG_00171 | Magnaporthe oryzae 70-15 mannan polymerase complexes MNN9 subunit (374 aa)	15.8177	3	3	3	1	373	41.763	8.87	2674639	MGG_00171; MGG_00171	5	regulation of biological process	endoplasmic reticulum;Golgi		Pf03452	High	0	11.5676	3
FALSE	IsMasterProtein	MGG_02476T0	MGG_02476 | Magnaporthe oryzae 70-15 hypothetical protein (2190 aa)	2.60393	3	3	3	1	2189	244.382	5.74	2681573	MGG_02476; MGG_02476	1		cytosol		Pf04054, Pf12842	High	0	11.499	3
FALSE	IsMasterProtein	MGG_11382T0	MGG_11382 | Magnaporthe oryzae 70-15 translation initiation factor RLI1 (611 aa)	7.86885	3	3	3	1	610	68.706	8.21	2677986	MGG_11382; MGG_11382	2	metabolic process	cytosol	catalytic activity;nucleotide binding;RNA binding	Pf00005, Pf00037, Pf02463, Pf04068, Pf12838, Pf13183, Pf13187, Pf13304, Pf13484, Pf14697	High	0	11.4882	3
FALSE	IsMasterProtein	MGG_04863T0	MGG_04863 | Magnaporthe oryzae 70-15 Cullin-associated NEDD8-dissociated protein 2 (1370 aa)	3.57925	3	3	3	1	1369	147.609	5.62	2675525	MGG_04863; MGG_04863	3				Pf08623	High	0	11.4536	3
FALSE	IsMasterProtein	MGG_01003T0	MGG_01003 | Magnaporthe oryzae 70-15 choline-phosphate cytidylyltransferase (456 aa)	3.95604	1	3	1	1	455	50.056	7.28	2674850	MGG_01003; MGG_01003	5	metabolic process	nucleus	catalytic activity	Pf01467	High	0	11.3545	1
FALSE	IsMasterProtein	MGG_11141T0	MGG_11141 | Magnaporthe oryzae 70-15 lon protease like protein (1120 aa)	3.39589	2	3	2	1	1119	122.277	5.76	5051117	MGG_11141; MGG_11141	2	metabolic process		catalytic activity;nucleotide binding	Pf00004, Pf01695, Pf02190, Pf05362, Pf07724, Pf07728, Pf08298, Pf13401, Pf13541	High	0	11.3149	2
FALSE	IsMasterProtein	MGG_05179T0	MGG_05179 | Magnaporthe oryzae 70-15 NAD dependent epimerase/dehydratase (277 aa)	20.6522	3	3	3	1	276	29.593	9.11	2675358	MGG_05179; MGG_05179	3	metabolic process		catalytic activity	Pf01370, Pf13460	High	0	11.3099	3
FALSE	IsMasterProtein	MGG_10910T0	MGG_10910 | Magnaporthe oryzae 70-15 aflatoxin biosynthesis ketoreductase nor-1 (251 aa)	11.6	2	3	2	1	250	26.28	6.8	2677060	MGG_10910; MGG_10910	3	metabolic process		catalytic activity	Pf00106, Pf13460, Pf13561	High	0	11.2377	2
FALSE	IsMasterProtein	MGG_07268T0	MGG_07268 | Magnaporthe oryzae 70-15 isocitrate dehydrogenase (451 aa)	6.88889	3	3	3	1	450	50.691	8.68	2683014	MGG_07268; MGG_07268	2	metabolic process		catalytic activity;metal ion binding;nucleotide binding	Pf00180	High	0	11.118	3
FALSE	IsMasterProtein	MGG_06658T0	MGG_06658 | Magnaporthe oryzae 70-15 40S ribosomal protein S5 (215 aa)	26.1682	3	3	3	1	214	23.795	9.19	2684831	MGG_06658; MGG_06658	1	metabolic process	ribosome	RNA binding;structural molecule activity	Pf00177	High	0	11.1165	3
FALSE	IsMasterProtein	MGG_05949T0	MGG_05949 | Magnaporthe oryzae 70-15 acyl-CoA dehydrogenase (514 aa)	8.77193	3	3	3	1	513	57.649	7.59	2684026	MGG_05949; MGG_05949	3	metabolic process		catalytic activity;metal ion binding;nucleotide binding	Pf00173, Pf00441, Pf02770	High	0	11.1055	3
FALSE	IsMasterProtein	MGG_03070T0	MGG_03070 | Magnaporthe oryzae 70-15 epoxide hydrolase domain-containing protein (411 aa)	13.1707	3	3	3	1	410	46.489	6.18	2682623	MGG_03070; MGG_03070	7	metabolic process		catalytic activity	Pf00561, Pf06441, Pf12695, Pf12697	High	0	11.1	3
FALSE	IsMasterProtein	MGG_00019T0	MGG_00019 | Magnaporthe oryzae 70-15 hypothetical protein (131 aa)	14.6154	1	3	1	1	130	14.9	6.32	2675140	MGG_00019; MGG_00019	5			protein binding	Pf00856	High	0	11.0769	1
FALSE	IsMasterProtein	MGG_06883T0	MGG_06883 | Magnaporthe oryzae 70-15 t-SNARE (358 aa)	15.1261	3	3	3	1	357	39.448	6.76	2685056	MGG_06883; MGG_06883	1	cell organization and biogenesis;regulation of biological process;transport	cytosol;Golgi;membrane	protein binding	Pf00804, Pf05739	High	0	11.0406	3
FALSE	IsMasterProtein	MGG_04191T0	MGG_04191 | Magnaporthe oryzae 70-15 hsp70-like protein (670 aa)	7.47384	3	3	3	1	669	72.561	6.21	2677398	MGG_04191; MGG_04191	6	cell organization and biogenesis;metabolic process		nucleotide binding;protein binding	Pf00012, Pf06723	High	0	11.0113	3
FALSE	IsMasterProtein	MGG_00067T0	MGG_00067 | Magnaporthe oryzae 70-15 glycerol-3-phosphate dehydrogenase (494 aa)	10.142	3	3	3	1	493	53.225	7.84	2675060	MGG_00067; MGG_00067	5	metabolic process		catalytic activity;nucleotide binding	Pf01210, Pf07479	High	0	10.962	3
FALSE	IsMasterProtein	MGG_11174T0	MGG_11174 | Magnaporthe oryzae 70-15 sensor protein gacS (1308 aa)	4.05509	3	3	3	1	1307	142.854	5.54	2679285	MGG_11174; MGG_11174	2	metabolic process;regulation of biological process;response to stimulus		catalytic activity;receptor activity;signal transducer activity	Pf00072, Pf00512, Pf00672, Pf02518	High	0	10.954	3
FALSE	IsMasterProtein	MGG_09160T0	MGG_09160 | Magnaporthe oryzae 70-15 beta-glucosidase 1 (986 aa)	4.97462	3	3	3	1	985	106.764	6.15		MGG_09160		metabolic process		catalytic activity	Pf00933, Pf01915, Pf14310	High	0	10.9173	3
FALSE	IsMasterProtein	MGG_17399T0	MGG_17399 | Magnaporthe oryzae 70-15 adenine phosphoribosyltransferase (217 aa)	16.6667	2	3	2	1	216	22.947	6.05	12984070	MGG_17399; MGG_17399	5	metabolic process	cytoplasm;cytosol	catalytic activity	Pf00156	High	0	10.877	2
FALSE	IsMasterProtein	MGG_03201T0	MGG_03201 | Magnaporthe oryzae 70-15 acetyl-coenzyme A synthetase (670 aa)	5.68012	2	3	2	1	669	74.626	6.4	2676505	MGG_03201; MGG_03201	4	metabolic process		catalytic activity;nucleotide binding	Pf00501, Pf13193	High	0	10.8574	2
FALSE	IsMasterProtein	MGG_13013T0	MGG_13013 | Magnaporthe oryzae 70-15 chitin synthase 8 (1873 aa)	2.19017	3	3	3	1	1872	208.059	7.52	5048947	MGG_13013; MGG_13013	3	metabolic process	membrane	catalytic activity;DNA binding;motor activity;nucleotide binding	Pf00063, Pf00173, Pf03142, Pf08766, Pf13632, Pf13641	High	0	10.8383	3
FALSE	IsMasterProtein	MGG_13200T0	MGG_13200 | Magnaporthe oryzae 70-15 eukaryotic translation initiation factor 2 subunit alpha (311 aa)	16.4516	3	3	3	1	310	35.144	5.36	5049068	MGG_13200; MGG_13200	3	metabolic process;regulation of biological process;response to stimulus	cytosol;nucleus	RNA binding	Pf07541	High	0	10.7529	3
FALSE	IsMasterProtein	MGG_04885T0	MGG_04885 | Magnaporthe oryzae 70-15 ATP-dependent RNA helicase fal-1 (402 aa)	11.7207	3	3	3	1	401	45.523	6.1	2675387	MGG_04885; MGG_04885	3	metabolic process	cytosol;nucleus	catalytic activity;nucleotide binding;RNA binding	Pf00270, Pf00271	High	0	10.7325	3
FALSE	IsMasterProtein	MGG_07928T0	MGG_07928 | Magnaporthe oryzae 70-15 ubiquitin-40S ribosomal protein S27a (155 aa)	18.8312	2	3	2	1	154	17.725	9.77	2683855	MGG_07928; MGG_07928	3	metabolic process	ribosome	protein binding;structural molecule activity	Pf00240, Pf01599, Pf11976, Pf13881, Pf14560	High	0	10.7184	2
FALSE	IsMasterProtein	MGG_13669T0	MGG_13669 | Magnaporthe oryzae 70-15 peptide transporter PTR2 (625 aa)	4.32692	2	3	2	1	624	68.662	7.83	5049434	MGG_13669; MGG_13669	1	cell organization and biogenesis;regulation of biological process;transport	membrane	transporter activity	Pf00854, Pf09773	High	0	10.6039	2
FALSE	IsMasterProtein	MGG_09551T0	MGG_09551 | Magnaporthe oryzae 70-15 chitin synthase 3 (903 aa)	5.43237	3	3	3	1	902	102.096	7.52	2680449	MGG_09551; MGG_09551	3	metabolic process	membrane	catalytic activity	Pf01644, Pf03142, Pf08407, Pf12273, Pf13632, Pf13641	High	0	10.548	3
FALSE	IsMasterProtein	MGG_00270T0	MGG_00270 | Magnaporthe oryzae 70-15 zinc-containing alcohol dehydrogenase (349 aa)	6.03448	2	2	2	1	348	37.098	6.55	2674512	MGG_00270; MGG_00270	5	metabolic process;transport		catalytic activity;metal ion binding	Pf00107, Pf02254, Pf08240, Pf13602	High	0	10.467	2
FALSE	IsMasterProtein	MGG_06516T0	MGG_06516 | Magnaporthe oryzae 70-15 hypothetical protein (418 aa)	5.51559	1	3	1	1	417	45.508	4.96	2684671	MGG_06516; MGG_06516	4		cytosol		Pf03909	High	0	10.3523	1
FALSE	IsMasterProtein	MGG_06482T0	MGG_06482 | Magnaporthe oryzae 70-15 STE/STE7 protein kinase (528 aa)	9.48767	3	3	3	1	527	56.379	7.2	2684637	MGG_06482; MGG_06482	4	metabolic process;regulation of biological process;response to stimulus	cytoplasm;cytosol;nucleus	catalytic activity;nucleotide binding	Pf00069, Pf07714, Pf14531	High	0	10.1565	3
FALSE	IsMasterProtein	MGG_07745T0	MGG_07745 | Magnaporthe oryzae 70-15 dipeptidyl aminopeptidase B (939 aa)	5.4371	3	3	3	1	938	105.216	6.2	2683672	MGG_07745; MGG_07745	3	metabolic process	membrane;vacuole	catalytic activity	Pf00326, Pf00930, Pf12695, Pf12697	High	0	10.1113	3
FALSE	IsMasterProtein	MGG_15344T0	MGG_15344 | Magnaporthe oryzae 70-15 hypothetical protein (1308 aa)	3.67253	3	3	3	1	1307	143.404	6.64	12986826	MGG_15344; MGG_15344	4			nucleotide binding	Pf00931	High	0	10.0609	3
FALSE	IsMasterProtein	MGG_12767T0	MGG_12767 | Magnaporthe oryzae 70-15 2-oxoglutarate dehydrogenase (1009 aa)	4.46429	2	2	2	1	1008	114.111	7.01	5050140	MGG_12767; MGG_12767	4	metabolic process		catalytic activity	Pf00676, Pf02779	High	0	10.0489	2
FALSE	IsMasterProtein	MGG_07098T0	MGG_07098 | Magnaporthe oryzae 70-15 condensin subunit (1180 aa)	1.69635	1	2	1	1	1179	131.754	8.22	2682983	MGG_07098; MGG_07098	2	cell organization and biogenesis;metabolic process;transport	chromosome;endoplasmic reticulum;nucleus	nucleotide binding;protein binding	Pf02463, Pf05529, Pf06470, Pf13175, Pf13304, Pf13476, Pf13555	High	0	9.97927	1
FALSE	IsMasterProtein	MGG_17828T0	MGG_17828 | Magnaporthe oryzae 70-15 hypothetical protein (359 aa)	6.70391	1	2	1	1	358	38.195	6.87	12987302	MGG_17828; MGG_17828	6	metabolic process			Pf00291	High	0	9.74016	1
FALSE	IsMasterProtein	MGG_05250T0	MGG_05250 | Magnaporthe oryzae 70-15 hypothetical protein (840 aa)	5.95948	2	2	2	1	839	93.137	8.6	2675755	MGG_05250; MGG_05250	3				Pf06585, Pf14613	High	0	9.63165	2
FALSE	IsMasterProtein	MGG_06660T0	MGG_06660 | Magnaporthe oryzae 70-15 3-oxoacyl-[acyl-carrier-protein] reductase (259 aa)	17.8295	2	2	2	1	258	27.553	8.41	2684833	MGG_06660; MGG_06660	1	metabolic process		catalytic activity	Pf00106, Pf13561	High	0	9.5979	2
FALSE	IsMasterProtein	MGG_00168T0	MGG_00168 | Magnaporthe oryzae 70-15 hypothetical protein (647 aa)	6.81115	2	2	2	1	646	70.442	6.83	2674646	MGG_00168; MGG_00168	5	metabolic process;transport	membrane	catalytic activity;nucleotide binding	Pf00890, Pf02910	High	0	9.56412	2
FALSE	IsMasterProtein	MGG_07466T0	MGG_07466 | Magnaporthe oryzae 70-15 cell division control protein 12 (386 aa)	8.83117	2	2	2	1	385	44.466	8.63	2683386	MGG_07466; MGG_07466	3	cell division		nucleotide binding	Pf00735, Pf01926	High	0	9.51591	2
FALSE	IsMasterProtein	MGG_03919T0	MGG_03919 | Magnaporthe oryzae 70-15 HET-C protein (783 aa)	2.30179	1	2	1	1	782	84.978	6.9	2677457	MGG_03919; MGG_03919	6				Pf07217	High	0	9.46224	1
FALSE	IsMasterProtein	MGG_01757T0	MGG_01757 | Magnaporthe oryzae 70-15 kinesin heavy chain (935 aa)	2.67666	1	2	1	1	934	103.332	5.82	2679602	MGG_01757; MGG_01757	2	cellular component movement;metabolic process		catalytic activity;motor activity;nucleotide binding;protein binding;structural molecule activity	Pf00038, Pf00225, Pf07888, Pf09726	High	0	9.42106	1
FALSE	IsMasterProtein	MGG_02225T0	MGG_02225 | Magnaporthe oryzae 70-15 2,3-dihydro-2,3-dihydroxybenzoate dehydrogenase (276 aa)	15.2727	2	2	2	1	275	29.005	5.12	2681295	MGG_02225; MGG_02225	1	metabolic process		catalytic activity	Pf00106, Pf08659, Pf13561	High	0	9.4028	2
FALSE	IsMasterProtein	MGG_09878T0	MGG_09878 | Magnaporthe oryzae 70-15 dihydrolipoyllysine-residue acetyltransferase component-pyruvate dehydrogenase complex (465 aa)	10.3448	2	2	2	1	464	49.345	7.5	2680788	MGG_09878; MGG_09878	6	metabolic process	mitochondrion;organelle lumen	catalytic activity	Pf00198, Pf00364, Pf02817	High	0	9.36292	2
FALSE	IsMasterProtein	MGG_00123T0	MGG_00123 | Magnaporthe oryzae 70-15 hypothetical protein (491 aa)	9.79592	2	2	2	1	490	52.701	6.74	2674730	MGG_00123; MGG_00123	5			protein binding	Pf14559	High	0	9.32185	2
FALSE	IsMasterProtein	MGG_06504T0	MGG_06504 | Magnaporthe oryzae 70-15 26S proteasome regulatory subunit RPN7 (497 aa)	9.07258	2	2	2	1	496	54.313	5.86	2684659	MGG_06504; MGG_06504	4		proteasome	protein binding	Pf01399, Pf10602	High	0	9.30853	2
FALSE	IsMasterProtein	MGG_05999T0	MGG_05999 | Magnaporthe oryzae 70-15 H/ACA ribonucleoprotein complex subunit 2 (254 aa)	7.50988	1	2	1	1	253	27.577	9.45	2683976	MGG_05999; MGG_05999	3				Pf01248	High	0	9.12227	1
FALSE	IsMasterProtein	MGG_03135T0	MGG_03135 | Magnaporthe oryzae 70-15 60S ribosomal protein L30 (108 aa)	17.757	1	2	1	1	107	11.559	9.72	2676713	MGG_03135; MGG_03135	4	metabolic process	ribosome	structural molecule activity	Pf01248	High	0	9.07704	1
FALSE	IsMasterProtein	MGG_01026T0	MGG_01026 | Magnaporthe oryzae 70-15 hydroxymethylglutaryl-CoA synthase (457 aa)	9.64912	2	2	2	1	456	49.933	6.55	2674675	MGG_01026; MGG_01026	5	metabolic process		catalytic activity	Pf01154, Pf08540	High	0	9.07141	2
FALSE	IsMasterProtein	MGG_03197T0	MGG_03197 | Magnaporthe oryzae 70-15 hypothetical protein (386 aa)	7.79221	1	2	1	1	385	41.531	9.45	2676470	MGG_03197; MGG_03197	4	transport	membrane		Pf08551	High	0	9.05935	1
FALSE	IsMasterProtein	MGG_03204T0	MGG_03204 | Magnaporthe oryzae 70-15 replication factor C subunit 1 (1085 aa)	3.50554	2	2	2	1	1084	117.742	9.04	2676508	MGG_03204; MGG_03204	4	metabolic process;response to stimulus	nucleus	catalytic activity;DNA binding;nucleotide binding	Pf00004, Pf00533, Pf03215, Pf04851, Pf08519, Pf13207, Pf13238, Pf13401	High	0	8.98485	2
FALSE	IsMasterProtein	MGG_10274T0	MGG_10274 | Magnaporthe oryzae 70-15 hypothetical protein (255 aa)	14.1732	2	2	2	1	254	27.16	6.16		MGCH7_ch7g1041; MGG_10274		metabolic process		catalytic activity	Pf00106, Pf01370, Pf07993	High	0	8.98334	2
FALSE	IsMasterProtein	MGG_06628T0	MGG_06628 | Magnaporthe oryzae 70-15 sorting nexin mvp-1 (781 aa)	4.61538	2	2	2	1	780	86.134	6.48	2684783	MGG_06628; MGG_06628	4				Pf00787	High	0	8.93055	2
FALSE	IsMasterProtein	MGG_09916T0	MGG_09916 | Magnaporthe oryzae 70-15 ATP synthase subunit gamma (303 aa)	7.61589	1	2	1	1	302	32.739	8.75	2680886	MGG_09916; MGG_09916	1	metabolic process;transport	mitochondrion	catalytic activity;transporter activity	Pf00231	High	0	8.92594	1
FALSE	IsMasterProtein	MGG_02572T0	MGG_02572 | Magnaporthe oryzae 70-15 prion formation protein 1 (1119 aa)	4.56172	2	2	2	1	1118	122.743	7.37	2682742	MGG_02572; MGG_02572	7	regulation of biological process;response to stimulus;transport	cytoplasm;cytosol	catalytic activity;nucleotide binding	Pf00005, Pf01926, Pf08477, Pf13304, Pf13476, Pf13558	High	0	8.88573	2
FALSE	IsMasterProtein	MGG_04696T0	MGG_04696 | Magnaporthe oryzae 70-15 60S ribosomal protein L10a (218 aa)	16.129	2	2	2	1	217	23.988	9.89	2678194	MGG_04696; MGG_04696	2	metabolic process	ribosome	RNA binding;structural molecule activity	Pf00687	High	0	8.79611	2
FALSE	IsMasterProtein	MGG_02506T0	MGG_02506 | Magnaporthe oryzae 70-15 hypothetical protein (406 aa)	7.90123	2	2	2	1	405	42.001	9.42	2681603	MGG_02506; MGG_02506	1			protein binding	Pf00018, Pf04366, Pf07653, Pf14604	High	0	8.70662	2
FALSE	IsMasterProtein	MGG_00839T0	MGG_00839 | Magnaporthe oryzae 70-15 vacuolar protein sorting-associated protein 74 (367 aa)	15.0273	2	2	2	1	366	39.921	7.85	2674091	MGG_00839; MGG_00839	5	transport	cytosol;nucleus		Pf05719	High	0	8.70595	2
FALSE	IsMasterProtein	MGG_16901T0	MGG_16901 | Magnaporthe oryzae 70-15 ATP-dependent RNA helicase DBP2 (549 aa)	8.21168	2	2	2	1	548	59.101	9.16	12985738	MGG_16901; MGG_16901	3	metabolic process	cytoplasm;nucleus	catalytic activity;nucleotide binding;RNA binding	Pf00176, Pf00270, Pf00271	High	0	8.69709	2
FALSE	IsMasterProtein	MGG_03958T0	MGG_03958 | Magnaporthe oryzae 70-15 RuvB-like helicase 1 (460 aa)	7.84314	2	2	2	1	459	49.895	6.4	2677341	MGG_03958; MGG_03958	6	cell organization and biogenesis;metabolic process;regulation of biological process;response to stimulus	nucleus	catalytic activity;nucleotide binding	Pf00004, Pf05496, Pf06068, Pf06414, Pf07726, Pf13481	High	0	8.67103	2
FALSE	IsMasterProtein	MGG_04806T0	MGG_04806 | Magnaporthe oryzae 70-15 golgi apparatus membrane protein TVP23 (195 aa)	14.433	1	2	1	1	194	21.537	9.54	2677759	MGG_04806; MGG_04806	2		endoplasmic reticulum;Golgi;membrane		Pf05832	High	0	8.65876	1
FALSE	IsMasterProtein	MGG_07202T0	MGG_07202 | Magnaporthe oryzae 70-15 citrate synthase (474 aa)	5.91966	1	2	1	1	473	52.224	8.75	2683090	MGG_07202; MGG_07202	2	metabolic process	mitochondrion	catalytic activity	Pf00285	High	0	8.64408	1
FALSE	IsMasterProtein	MGG_02370T0	MGG_02370 | Magnaporthe oryzae 70-15 mitochondrial phosphate carrier protein (310 aa)	14.8867	2	2	2	1	309	32.481	9.47	2681467	MGG_02370; MGG_02370	1	transport	membrane		Pf00153	High	0	8.62004	2
FALSE	IsMasterProtein	MGG_06045T0	MGG_06045 | Magnaporthe oryzae 70-15 hypothetical protein (282 aa)	8.8968	1	2	1	1	281	30.514	5.06	2683930	MGG_06045; MGG_06045	3		endoplasmic reticulum;membrane		Pf04893	High	0	8.61934	1
FALSE	IsMasterProtein	MGG_02378T0	MGG_02378 | Magnaporthe oryzae 70-15 glutamate decarboxylase (518 aa)	9.8646	2	2	2	1	517	58.068	6.2	2681475	MGG_02378; MGG_02378	1	metabolic process		catalytic activity	Pf00282	High	0	8.51776	2
FALSE	IsMasterProtein	MGG_00195T0	MGG_00195 | Magnaporthe oryzae 70-15 clock-controlled-9 protein (697 aa)	6.17816	2	2	2	1	696	77.822	7.08	2674463	MGG_00195; MGG_00195	5				Pf00534, Pf13692	High	0	8.51705	2
FALSE	IsMasterProtein	MGG_00099T0	MGG_00099 | Magnaporthe oryzae 70-15 hypothetical protein (536 aa)	2.61682	1	2	1	1	535	58.692	5.64	2674773	MGG_00099; MGG_00099	5				Pf00702, Pf13242, Pf13344	High	0	8.43937	1
FALSE	IsMasterProtein	MGG_01185T0	MGG_01185 | Magnaporthe oryzae 70-15 GTP-binding protein ypt5 (222 aa)	19.9095	2	2	2	1	221	23.99	8.54	2679786	MGG_01185; MGG_01185	2	metabolic process;regulation of biological process;response to stimulus;transport	membrane	catalytic activity;nucleotide binding	Pf00009, Pf00025, Pf00071, Pf04670, Pf08477	High	0	8.43478	2
FALSE	IsMasterProtein	MGG_08692T0	MGG_08692 | Magnaporthe oryzae 70-15 alpha-1,2 mannosyltransferase KTR1 (439 aa)	8.44749	2	2	2	1	438	51.167	6.13	2678886	MGG_08692; MGG_08692	6	metabolic process	membrane	catalytic activity	Pf01793	High	0	8.29765	2
FALSE	IsMasterProtein	MGG_01563T0	MGG_01563 | Magnaporthe oryzae 70-15 ABC transporter (1080 aa)	4.07785	2	2	2	1	1079	118.461	5.97	2679509	MGG_01563; MGG_01563	2	metabolic process	membrane	catalytic activity;nucleotide binding;protein binding	Pf00005, Pf01061, Pf12698, Pf13304, Pf13481	High	0	8.28224	2
FALSE	IsMasterProtein	MGG_08256T0	MGG_08256 | Magnaporthe oryzae 70-15 mitochondrial peroxiredoxin PRX1 (225 aa)	16.5179	2	2	2	1	224	25.123	6.07	2678602	MGG_08256; MGG_08256	2	metabolic process		antioxidant activity;catalytic activity	Pf00578, Pf08534, Pf10417	High	0	8.27464	2
FALSE	IsMasterProtein	MGG_14773T0	MGG_14773 | Magnaporthe oryzae 70-15 AGC/AKT protein kinase (904 aa)	4.20819	2	2	2	1	903	99.083	6.37	5051041	MGG_14773; MGG_14773	2	metabolic process		catalytic activity;nucleotide binding;protein binding	Pf00069, Pf00433, Pf07714, Pf14531	High	0	8.22621	2
FALSE	IsMasterProtein	MGG_02418T0	MGG_02418 | Magnaporthe oryzae 70-15 vesicular-fusion protein SEC18 (836 aa)	4.19162	2	2	2	1	835	90.648	6.58	2681515	MGG_02418; MGG_02418	1		cytoplasm	catalytic activity;nucleotide binding	Pf00004, Pf01078, Pf02359, Pf02933, Pf05729, Pf06068, Pf07728, Pf13191, Pf13207	High	0	8.18429	2
FALSE	IsMasterProtein	MGG_02611T0	MGG_02611 | Magnaporthe oryzae 70-15 L-aminoadipate-semialdehyde dehydrogenase (1189 aa)	2.77778	2	2	2	1	1188	131.153	6.01	2682810	MGG_02611; MGG_02611	7	metabolic process;regulation of biological process	cytosol	catalytic activity	Pf00106, Pf00501, Pf00550, Pf01073, Pf01370, Pf07993, Pf13193	High	0	8.18157	2
FALSE	IsMasterProtein	MGG_06479T0	MGG_06479 | Magnaporthe oryzae 70-15 40S ribosomal protein S22 (131 aa)	10.7692	1	2	1	1	130	14.731	10.1	2684634	MGG_06479; MGG_06479	4	metabolic process	ribosome	structural molecule activity	Pf00410	High	0	8.17136	1
FALSE	IsMasterProtein	MGG_04921T0	MGG_04921 | Magnaporthe oryzae 70-15 60S ribosomal protein L23 (140 aa)	25.1799	2	2	2	1	139	14.629	10.33	2675542	MGG_04921; MGG_04921	3	metabolic process	ribosome	structural molecule activity	Pf00238	High	0	8.11469	2
FALSE	IsMasterProtein	MGG_15739T0	MGG_15739 | Magnaporthe oryzae 70-15 inorganic pyrophosphatase (291 aa)	12.7586	2	2	2	1	290	32.601	5.45	12984694	MGG_15739; MGG_15739	2	metabolic process	cytoplasm;nucleus	catalytic activity;metal ion binding	Pf00719	High	0	8.09448	2
FALSE	IsMasterProtein	MGG_08006T0	MGG_08006 | Magnaporthe oryzae 70-15 hypothetical protein (281 aa)	6.78571	1	2	1	1	280	31.066	10.08	2678239	MGG_08006; MGG_08006	2	cell organization and biogenesis	endoplasmic reticulum;Golgi;membrane		Pf03661	High	0	8.06751	1
FALSE	IsMasterProtein	MGG_00223T0	MGG_00223 | Magnaporthe oryzae 70-15 fructose-bisphosphate aldolase 1 (361 aa)	10.8333	2	2	2	1	360	39.751	5.92	2674368	MGG_00223; MGG_00223	5	metabolic process	cytosol;nucleus	catalytic activity;metal ion binding	Pf01116	High	0	8.05739	2
FALSE	IsMasterProtein	MGG_03736T0	MGG_03736 | Magnaporthe oryzae 70-15 multidrug resistance-associated protein 1 (1572 aa)	3.05538	2	2	2	1	1571	173.495	6.87	2676787	MGG_03736; MGG_03736	4	metabolic process;transport	membrane	catalytic activity;nucleotide binding;transporter activity	Pf00005, Pf00664, Pf13476	High	0	8.00971	2
FALSE	IsMasterProtein	MGG_07273T0	MGG_07273 | Magnaporthe oryzae 70-15 WD repeat-containing protein 2 (609 aa)	7.23684	2	2	2	1	608	63.452	7.39	2683019	MGG_07273; MGG_07273	2			protein binding	Pf00400	High	0	8.00572	2
FALSE	IsMasterProtein	MGG_17704T0	MGG_17704 | Magnaporthe oryzae 70-15 hypothetical protein (618 aa)	2.59319	1	2	1	1	617	65.941	9.22	12986217	MGG_17704; MGG_17704	6	transport	membrane	transporter activity	Pf00324, Pf13520	High	0	7.97934	1
FALSE	IsMasterProtein	MGG_07518T0	MGG_07518 | Magnaporthe oryzae 70-15 centromere/microtubule-binding protein cbf5 (486 aa)	9.48454	2	2	2	1	485	53.858	8.18	2683438	MGG_07518; MGG_07518	3	metabolic process		catalytic activity;RNA binding	Pf01472, Pf01509, Pf08068	High	0	7.95869	2
FALSE	IsMasterProtein	MGG_10852T0	MGG_10852 | Magnaporthe oryzae 70-15 methionine synthase (379 aa)	3.43915	1	2	1	1	378	42.492	6.04	2676368	MGG_10852; MGG_10852	3	metabolic process		catalytic activity;metal ion binding	Pf01717	High	0	7.94388	1
FALSE	IsMasterProtein	MGG_08011T0	MGG_08011 | Magnaporthe oryzae 70-15 D-amino-acid oxidase (364 aa)	9.36639	2	2	2	1	363	39.617	5.71	2678277	MGG_08011; MGG_08011	2	metabolic process		catalytic activity;nucleotide binding	Pf01266, Pf13450	High	0	7.9386	2
FALSE	IsMasterProtein	MGG_16149T0	MGG_16149 | Magnaporthe oryzae 70-15 ADP,ATP carrier protein (316 aa)	10.4762	2	2	2	1	315	34.067	9.79	12984461	MGG_16149; MGG_16149	1	transport	membrane	transporter activity	Pf00153	High	0	7.93031	2
FALSE	IsMasterProtein	MGG_04714T0	MGG_04714 | Magnaporthe oryzae 70-15 DNA-directed RNA polymerase II subunit RPB2 (1277 aa)	2.82132	2	2	2	1	1276	143.573	7.11	2677913	MGG_04714; MGG_04714	1	metabolic process;regulation of biological process	cytosol;nucleus	catalytic activity;DNA binding;RNA binding	Pf00562, Pf04560, Pf04561, Pf04563, Pf04565, Pf04566, Pf04567	High	0	7.92902	2
FALSE	IsMasterProtein	MGG_00814T0	MGG_00814 | Magnaporthe oryzae 70-15 hsp90-like protein (328 aa)	4.58716	1	2	1	1	327	36.411	5.73	2674187	MGG_00814; MGG_00814	5	regulation of biological process;response to stimulus	cytosol	enzyme regulator activity;protein binding	Pf08327, Pf09229	High	0	7.92766	1
FALSE	IsMasterProtein	MGG_06569T0	MGG_06569 | Magnaporthe oryzae 70-15 transporter sec24 (1035 aa)	3.38491	2	2	2	1	1034	112.719	6.32	2684724	MGG_06569; MGG_06569	4	transport		metal ion binding	Pf00626, Pf04810, Pf04811, Pf04815, Pf08033	High	0	7.90277	2
FALSE	IsMasterProtein	MGG_08144T0	MGG_08144 | Magnaporthe oryzae 70-15 Ras-like protein Rab7 (206 aa)	15.6098	2	2	2	1	205	22.934	5.02	2678359	MGG_08144; MGG_08144	2	cell organization and biogenesis;cellular homeostasis;metabolic process;regulation of biological process;response to stimulus;transport	cytosol;membrane	catalytic activity;nucleotide binding	Pf00025, Pf00071, Pf01926, Pf04670, Pf08477	High	0	7.88741	2
FALSE	IsMasterProtein	MGG_01079T0	MGG_01079 | Magnaporthe oryzae 70-15 Ras-like protein Rab-11A (212 aa)	13.7441	1	2	1	1	211	23.353	5.91	2674096	MGG_01079; MGG_01079	5	metabolic process;regulation of biological process;response to stimulus;transport	membrane	catalytic activity;nucleotide binding	Pf00025, Pf00071, Pf01926, Pf04670, Pf08477, Pf13401	High	0	7.88411	1
FALSE	IsMasterProtein	MGG_10233T0	MGG_10233 | Magnaporthe oryzae 70-15 hypothetical protein (299 aa)	12.4161	2	2	2	1	298	31.984	6.24		MGCH7_ch7g1001; MGG_10233		metabolic process		catalytic activity	Pf00106, Pf08659	High	0	7.87635	2
FALSE	IsMasterProtein	MGG_08547T0	MGG_08547 | Magnaporthe oryzae 70-15 CAMK/CAMK1 protein kinase (642 aa)	6.86427	2	2	2	1	641	71.048	7.72	2678681	MGG_08547; MGG_08547	4	metabolic process		catalytic activity;nucleotide binding	Pf00069, Pf07714	High	0	7.85191	2
FALSE	IsMasterProtein	MGG_03517T0	MGG_03517 | Magnaporthe oryzae 70-15 hypothetical protein (734 aa)	6.54843	2	2	2	1	733	79.535	4.92	2676818	MGG_03517; MGG_03517	4	metabolic process	cytosol	catalytic activity;protein binding	Pf00132, Pf00483, Pf02020	High	0	7.85079	2
FALSE	IsMasterProtein	MGG_12672T0	MGG_12672 | Magnaporthe oryzae 70-15 hypothetical protein (546 aa)	5.87156	2	2	2	1	545	57.643	9.03	5050544	MGG_12672; MGG_12672	7		membrane		Pf01169	High	0	7.84185	2
FALSE	IsMasterProtein	MGG_04966T0	MGG_04966 | Magnaporthe oryzae 70-15 lysyl-tRNA synthetase (616 aa)	5.52846	2	2	2	1	615	70.172	6.27	2675380	MGG_04966; MGG_04966	3	metabolic process	cytoplasm	catalytic activity;nucleotide binding;RNA binding	Pf00152, Pf01336, Pf01409	High	0	7.82775	2
FALSE	IsMasterProtein	MGG_01759T0	MGG_01759 | Magnaporthe oryzae 70-15 DNA replication licensing factor mcm3 (897 aa)	4.01786	2	2	2	1	896	98.466	5.9	2679604	MGG_01759; MGG_01759	2	metabolic process	nucleus	catalytic activity;DNA binding;nucleotide binding	Pf00493, Pf01078, Pf07728, Pf14551	High	0	7.79158	2
FALSE	IsMasterProtein	MGG_07915T0	MGG_07915 | Magnaporthe oryzae 70-15 hypothetical protein (515 aa)	7.58755	2	2	2	1	514	56.888	8.92	2683842	MGG_07915; MGG_07915	3	metabolic process	nucleus		Pf01798, Pf08060, Pf08156	High	0	7.77181	2
FALSE	IsMasterProtein	MGG_15136T0	MGG_15136 | Magnaporthe oryzae 70-15 hypothetical protein (217 aa)	8.7963	1	2	1	1	216	23.997	5.85	12985156	MGG_15136; MGG_15136	3		membrane		Pf09685	High	0	7.76374	1
FALSE	IsMasterProtein	MGG_09517T0	MGG_09517 | Magnaporthe oryzae 70-15 vacuolar protein sorting-associated protein 1 (699 aa)	5.15759	2	2	2	1	698	77.097	8.4	2680525	MGG_09517; MGG_09517	3	cell organization and biogenesis;metabolic process;transport		catalytic activity;nucleotide binding	Pf00350, Pf01031, Pf02212	High	0	7.71796	2
FALSE	IsMasterProtein	MGG_11259T0	MGG_11259 | Magnaporthe oryzae 70-15 hypothetical protein (601 aa)	5.66667	2	2	2	1	600	61.808	4.96	5051225	MGG_11259; MGG_11259	2				Pf00169, Pf15406	High	0	7.68566	2
FALSE	IsMasterProtein	MGG_08646T0	MGG_08646 | Magnaporthe oryzae 70-15 DNA replication licensing factor mcm5 (721 aa)	2.63889	1	2	1	1	720	80.429	7.34	2678892	MGG_08646; MGG_08646	1	metabolic process;regulation of biological process	cytoplasm;cytosol;nucleus	catalytic activity;DNA binding;nucleotide binding	Pf00493, Pf07728, Pf14551	High	0	7.68122	1
FALSE	IsMasterProtein	MGG_01581T0	MGG_01581 | Magnaporthe oryzae 70-15 26S protease regulatory subunit 7 (440 aa)	6.60592	2	2	2	1	439	49.045	6.3	2679295	MGG_01581; MGG_01581	2	metabolic process;regulation of biological process	cytoplasm;cytosol;nucleus	catalytic activity;nucleotide binding;protein binding	Pf00004, Pf00158, Pf07724, Pf07726, Pf07728, Pf13191, Pf13401, Pf14532	High	0	7.67487	2
FALSE	IsMasterProtein	MGG_08836T0	MGG_08836 | Magnaporthe oryzae 70-15 BET3 family protein (226 aa)	6.66667	1	2	1	1	225	24.664	5.49	2679822	MGG_08836; MGG_08836	2				Pf04051	High	0	7.65289	1
FALSE	IsMasterProtein	MGG_00535T0	MGG_00535 | Magnaporthe oryzae 70-15 hypothetical protein (612 aa)	5.72831	2	2	2	1	611	69.634	5.63	2674652	MGG_00535; MGG_00535	5	metabolic process		catalytic activity;nucleotide binding		High	0	7.61189	2
FALSE	IsMasterProtein	MGG_02747T0	MGG_02747 | Magnaporthe oryzae 70-15 40S ribosomal protein S4-A (263 aa)	13.3588	2	2	2	1	262	29.455	10.15	2682729	MGG_02747; MGG_02747	7	metabolic process	ribosome	RNA binding;structural molecule activity	Pf00900, Pf08071	High	0	7.57864	2
FALSE	IsMasterProtein	MGG_05196T0	MGG_05196 | Magnaporthe oryzae 70-15 acetoacetate-CoA ligase (719 aa)	4.31755	2	2	2	1	718	77.512	6.04	2675470	MGG_05196; MGG_05196	3	metabolic process		catalytic activity	Pf00501, Pf13193	High	0	7.55661	2
FALSE	IsMasterProtein	MGG_06721T0	MGG_06721 | Magnaporthe oryzae 70-15 60S ribosomal protein L28 (151 aa)	22	2	2	2	1	150	16.814	10.4	2684894	MGG_06721; MGG_06721	1	metabolic process	ribosome	structural molecule activity	Pf00828	High	0	7.54981	2
FALSE	IsMasterProtein	MGG_01629T0	MGG_01629 | Magnaporthe oryzae 70-15 hypothetical protein (309 aa)	12.013	2	2	2	1	308	32.931	7.06	5051146	MGG_01629; MGG_01629	2	metabolic process		catalytic activity	Pf02152	High	0	7.54868	2
FALSE	IsMasterProtein	MGG_00789T0	MGG_00789 | Magnaporthe oryzae 70-15 eukaryotic translation initiation factor 2 beta subunit (321 aa)	7.1875	1	2	1	1	320	35.726	6.92	2674443	MGG_00789; MGG_00789	5	metabolic process		RNA binding	Pf01873	High	0	7.53582	1
FALSE	IsMasterProtein	MGG_11205T0	MGG_11205 | Magnaporthe oryzae 70-15 dynein heavy chain (4354 aa)	0.918907	2	2	2	1	4353	492.857	6.04	5051175	MGG_11205; MGG_11205	2	cellular component movement;metabolic process		catalytic activity;motor activity;nucleotide binding	Pf00004, Pf03028, Pf07728, Pf08385, Pf08393, Pf12774, Pf12775, Pf12777, Pf12780, Pf12781, Pf13207, Pf13401, Pf13514	High	0	7.53196	2
FALSE	IsMasterProtein	MGG_04506T0	MGG_04506 | Magnaporthe oryzae 70-15 26S proteasome non-ATPase regulatory subunit 4 (295 aa)	11.2245	2	2	2	1	294	30.961	5.12	2678171	MGG_04506; MGG_04506	1	metabolic process	cytosol;nucleus;proteasome	protein binding	Pf00092, Pf04056, Pf13519	High	0	7.51986	2
FALSE	IsMasterProtein	MGG_08895T0	MGG_08895 | Magnaporthe oryzae 70-15 fructose-1,6-bisphosphatase (345 aa)	12.2093	2	2	2	1	344	37.644	6.14	2679881	MGG_08895; MGG_08895	2	metabolic process		catalytic activity	Pf00316	High	0	7.51447	2
FALSE	IsMasterProtein	MGG_06868T0	MGG_06868 | Magnaporthe oryzae 70-15 acetolactate synthase catalytic subunit (683 aa)	6.15836	2	2	2	1	682	73.971	8.79	2685041	MGG_06868; MGG_06868	1	metabolic process		catalytic activity;metal ion binding;nucleotide binding	Pf00205, Pf02775, Pf02776	High	0	7.50986	2
FALSE	IsMasterProtein	MGG_12122T0	MGG_12122 | Magnaporthe oryzae 70-15 CMGC/GSK protein kinase (395 aa)	7.86802	2	2	2	1	394	45.327	8.76	5049883	MGG_12122; MGG_12122	6	metabolic process		catalytic activity;nucleotide binding	Pf00069, Pf01636, Pf07714, Pf14531	High	0	7.49324	2
FALSE	IsMasterProtein	MGG_07382T0	MGG_07382 | Magnaporthe oryzae 70-15 palmitoyltransferase AKR1 (730 aa)	4.11523	2	2	2	1	729	80.495	7.71	2683302	MGG_07382; MGG_07382	3	metabolic process	membrane	catalytic activity;metal ion binding;protein binding	Pf00023, Pf01529, Pf12796, Pf13606, Pf13637, Pf13857	High	0	7.49097	2
FALSE	IsMasterProtein	MGG_11785T0	MGG_11785 | Magnaporthe oryzae 70-15 60S ribosomal protein L15 (204 aa)	6.89655	1	2	1	1	203	24.103	11.33	5049572	MGG_11785; MGG_11785	1	metabolic process	ribosome	structural molecule activity	Pf00827	High	0	7.48281	1
FALSE	IsMasterProtein	MGG_05336T0	MGG_05336 | Magnaporthe oryzae 70-15 hypothetical protein (521 aa)	3.84615	1	2	1	1	520	57.379	6.61	2676095	MGG_05336; MGG_05336	1		membrane		Pf10348, Pf10355	High	0	7.4496	1
FALSE	IsMasterProtein	MGG_02653T0	MGG_02653 | Magnaporthe oryzae 70-15 6-phosphofructokinase (782 aa)	7.42638	2	2	2	1	781	84.7	6.98	2682869	MGG_02653; MGG_02653	7	metabolic process	cytoplasm	catalytic activity;metal ion binding;nucleotide binding	Pf00365	High	0	7.43865	2
FALSE	IsMasterProtein	MGG_12580T0	MGG_12580 | Magnaporthe oryzae 70-15 hypothetical protein (846 aa)	4.49704	2	2	2	1	845	93.054	6.34	2682423	MGG_12580; MGG_12580	7			protein binding	Pf10373	High	0	7.43539	2
FALSE	IsMasterProtein	MGG_10370T0	MGG_10370 | Magnaporthe oryzae 70-15 40S ribosomal protein S15 (154 aa)	22.8758	2	2	2	1	153	17.555	10.07	2681981	MGG_10370; MGG_10370	2	metabolic process	ribosome	RNA binding;structural molecule activity	Pf00203	High	0	7.40366	2
FALSE	IsMasterProtein	MGG_03524T0	MGG_03524 | Magnaporthe oryzae 70-15 26S proteasome regulatory subunit RPN9 (383 aa)	10.2094	2	2	2	1	382	43.46	5.39	2676989	MGG_03524; MGG_03524	4		proteasome	protein binding	Pf01399	High	0	7.38697	2
FALSE	IsMasterProtein	MGG_06125T0	MGG_06125 | Magnaporthe oryzae 70-15 SNARE Ykt6 (198 aa)	16.7513	2	2	2	1	197	22.391	7.21	2684273	MGG_06125; MGG_06125	3	transport	membrane		Pf00957, Pf13774	High	0	7.37189	2
FALSE	IsMasterProtein	MGG_05155T0	MGG_05155 | Magnaporthe oryzae 70-15 adenosylhomocysteinase (450 aa)	3.56347	1	2	1	1	449	48.92	6.38	2675615	MGG_05155; MGG_05155	3	metabolic process		catalytic activity;nucleotide binding	Pf00208, Pf00670, Pf02826, Pf05221	High	0	7.34433	1
FALSE	IsMasterProtein	MGG_03251T0	MGG_03251 | Magnaporthe oryzae 70-15 40S ribosomal protein S8 (203 aa)	14.8515	2	2	2	1	202	22.801	10.71	2676407	MGG_03251; MGG_03251	4	metabolic process	ribosome	structural molecule activity	Pf01201	High	0	7.34098	2
FALSE	IsMasterProtein	MGG_03310T0	MGG_03310 | Magnaporthe oryzae 70-15 T-complex protein 1 subunit eta (559 aa)	6.2724	2	2	2	1	558	60.609	6.8	2676456	MGG_03310; MGG_03310	4	metabolic process	cytoplasm;cytosol;nucleus	nucleotide binding;protein binding	Pf00118	High	0	7.32094	2
FALSE	IsMasterProtein	MGG_06072T0	MGG_06072 | Magnaporthe oryzae 70-15 survival factor 1 (390 aa)	9.76864	2	2	2	1	389	42.805	6.15	2684237	MGG_06072; MGG_06072	3	response to stimulus	cytosol		Pf08622	High	0	7.31119	2
FALSE	IsMasterProtein	MGG_04738T0	MGG_04738 | Magnaporthe oryzae 70-15 short chain dehydrogenase/oxidoreductase (275 aa)	12.0438	2	2	2	1	274	28.316	6.11	2678061	MGG_04738; MGG_04738	1	metabolic process		catalytic activity	Pf00106, Pf00107, Pf01488, Pf02737, Pf03807, Pf08659, Pf13241, Pf13561	High	0	7.29947	2
FALSE	IsMasterProtein	MGG_07077T0	MGG_07077 | Magnaporthe oryzae 70-15 golgi apyrase (703 aa)	4.70085	2	2	2	1	702	77.608	8.09	2682962	MGG_07077; MGG_07077	2	metabolic process	membrane	catalytic activity	Pf01150	High	0	7.297	2
FALSE	IsMasterProtein	MGG_08858T0	MGG_08858 | Magnaporthe oryzae 70-15 GDP-mannose transporter (395 aa)	8.37563	2	2	2	1	394	42.354	9.01	2679844	MGG_08858; MGG_08858	2	transport	endoplasmic reticulum;Golgi;membrane		Pf08449	High	0	7.25048	2
FALSE	IsMasterProtein	MGG_17001T0	MGG_17001 | Magnaporthe oryzae 70-15 actin-like protein 2 (399 aa)	7.53769	2	2	2	1	398	44.714	6.29	12986829	MGG_17001; MGG_17001	4	cell organization and biogenesis;regulation of biological process	cytoskeleton	nucleotide binding	Pf00022	High	0	7.23917	2
FALSE	IsMasterProtein	MGG_12614T0	MGG_12614 | Magnaporthe oryzae 70-15 hypothetical protein (126 aa)	15.2	1	2	1	1	125	13.667	9.61	5050491	MGG_12614; MGG_12614	7	transport	membrane		Pf00957	High	0	7.23679	1
FALSE	IsMasterProtein	MGG_12832T0	MGG_12832 | Magnaporthe oryzae 70-15 sorting nexin-41 (628 aa)	4.94418	2	2	2	1	627	69.505	6.61	5050202	MGG_12832; MGG_12832	4				Pf00787, Pf09325	High	0	7.23651	2
FALSE	IsMasterProtein	MGG_17982T0	MGG_17982 | Magnaporthe oryzae 70-15 phosphopantothenate-cysteine ligase (440 aa)	7.97267	2	2	2	1	439	48.208	6.65	12984868	MGG_17982; MGG_17982	7	metabolic process		catalytic activity	Pf04127	High	0	7.20724	2
FALSE	IsMasterProtein	MGG_11165T0	MGG_11165 | Magnaporthe oryzae 70-15 hypothetical protein (1024 aa)	3.22581	2	2	2	1	1023	112.958	4.65	5051137	MGG_11165; MGG_11165	2	transport		protein binding	Pf03810	High	0	7.17769	2
FALSE	IsMasterProtein	MGG_08082T0	MGG_08082 | Magnaporthe oryzae 70-15 SNARE domain-containing protein (257 aa)	7.03125	1	2	1	1	256	27.883	4.56	2678449	MGG_08082; MGG_08082	2	transport	membrane	protein binding	Pf05739, Pf09177	High	0	7.15739	1
FALSE	IsMasterProtein	MGG_13782T0	MGG_13782 | Magnaporthe oryzae 70-15 60S ribosomal protein L19 (191 aa)	8.94737	1	2	1	1	190	22.068	11.18	5049002	MGG_13782; MGG_13782	1	metabolic process	ribosome	structural molecule activity	Pf01280	High	0	7.13322	1
FALSE	IsMasterProtein	MGG_03186T0	MGG_03186 | Magnaporthe oryzae 70-15 1,4-alpha-glucan-branching enzyme (692 aa)	4.92041	2	2	2	1	691	79.028	6.13	2676993	MGG_03186; MGG_03186	4	metabolic process		catalytic activity	Pf00128, Pf02806, Pf02922	High	0	7.12753	2
FALSE	IsMasterProtein	MGG_03578T0	MGG_03578 | Magnaporthe oryzae 70-15 histone H2B (138 aa)	10.9489	1	2	1	1	137	14.836	10.13	2676729	MGG_03578; MGG_03578	4		chromosome;nucleus	DNA binding;protein binding	Pf00125	High	0	7.06863	1
FALSE	IsMasterProtein	MGG_05661T0	MGG_05661 | Magnaporthe oryzae 70-15 40S ribosomal protein S18 (157 aa)	18.5897	2	2	2	1	156	17.775	10.67	2676017	MGG_05661; MGG_05661	1	metabolic process	ribosome	RNA binding;structural molecule activity	Pf00416	High	0	6.98185	2
FALSE	IsMasterProtein	MGG_07008T0	MGG_07008 | Magnaporthe oryzae 70-15 nucleolar protein nop-58 (600 aa)	5.67613	2	2	2	1	599	65.14	8.84	2685181	MGG_07008; MGG_07008	1		nucleus		Pf01798, Pf08060, Pf08156	High	0	6.97354	2
FALSE	IsMasterProtein	MGG_06179T0	MGG_06179 | Magnaporthe oryzae 70-15 hypothetical protein (377 aa)	4.78723	1	2	1	1	376	39.943	8.03	2684311	MGG_06179; MGG_06179	3	metabolic process		catalytic activity	Pf07992	High	0	6.96161	1
FALSE	IsMasterProtein	MGG_04545T0	MGG_04545 | Magnaporthe oryzae 70-15 cytochrome c peroxidase (363 aa)	4.97238	1	2	1	1	362	39.836	8.32	2677767	MGG_04545; MGG_04545	1	metabolic process;response to stimulus	mitochondrion;organelle lumen	antioxidant activity;catalytic activity;metal ion binding	Pf00141	High	0	6.95118	1
FALSE	IsMasterProtein	MGG_10569T0	MGG_10569 | Magnaporthe oryzae 70-15 pyruvate dehydrogenase E1 component subunit beta (384 aa)	7.5718	2	2	2	1	383	41.663	7.03	2682182	MGG_10569; MGG_10569	7	metabolic process	mitochondrion	catalytic activity	Pf02779, Pf02780	High	0	6.94279	2
FALSE	IsMasterProtein	MGG_06910T0	MGG_06910 | Magnaporthe oryzae 70-15 protein transporter SEC23 (771 aa)	4.41558	2	2	2	1	770	85.863	6.24	2685083	MGG_06910; MGG_06910	1	transport	cytoplasm;endoplasmic reticulum;Golgi;membrane	metal ion binding	Pf00626, Pf04810, Pf04811, Pf04815, Pf08033	High	0	6.93731	2
FALSE	IsMasterProtein	MGG_03653T0	MGG_03653 | Magnaporthe oryzae 70-15 60S ribosomal protein L20 (175 aa)	8.04598	1	2	1	1	174	20.44	10.56	2676638	MGG_03653; MGG_03653	4	metabolic process	ribosome	structural molecule activity	Pf01775	High	0	6.92581	1
FALSE	IsMasterProtein	MGG_01452T0	MGG_01452 | Magnaporthe oryzae 70-15 sexual differentiation process protein isp4 (1057 aa)	1.51515	1	2	1	1	1056	116.521	7.24	2679704	MGG_01452; MGG_01452	2	transport	membrane		Pf03169	High	0	6.90153	1
FALSE	IsMasterProtein	MGG_01121T0	MGG_01121 | Magnaporthe oryzae 70-15 vesicular-fusion protein SEC17 (293 aa)	10.9589	2	2	2	1	292	32.787	5.14	2674779	MGG_01121; MGG_01121	5	regulation of biological process;transport		protein binding	Pf14938	High	0	6.89982	2
FALSE	IsMasterProtein	MGG_08854T0	MGG_08854 | Magnaporthe oryzae 70-15 CaaX protease (324 aa)	5.26316	1	2	1	1	323	35.915	9.41	2679840	MGG_08854; MGG_08854	2	metabolic process	endoplasmic reticulum;membrane	catalytic activity	Pf02517	High	0	6.87089	1
FALSE	IsMasterProtein	MGG_05674T0	MGG_05674 | Magnaporthe oryzae 70-15 hypothetical protein (411 aa)	6.58537	2	2	2	1	410	44.246	6.68	2675979	MGG_05674; MGG_05674	1	transport	membrane	transporter activity	Pf00892, Pf05653, Pf13536	High	0	6.86937	2
FALSE	IsMasterProtein	MGG_08113T0	MGG_08113 | Magnaporthe oryzae 70-15 hypothetical protein (185 aa)	14.6739	2	2	2	1	184	19.183	7.8	2678395	MGG_08113; MGG_08113	2		membrane			High	0	6.85627	2
FALSE	IsMasterProtein	MGG_11419T0	MGG_11419 | Magnaporthe oryzae 70-15 mitochondrial inner membrane translocase subunit TIM44 (538 aa)	5.21415	2	2	2	1	537	59.889	7.99	5051368	MGG_11419; MGG_11419	2				Pf04280	High	0	6.82676	2
FALSE	IsMasterProtein	MGG_00449T0	MGG_00449 | Magnaporthe oryzae 70-15 eukaryotic peptide chain release factor GTP-binding subunit (732 aa)	4.24077	2	2	2	1	731	79.138	8.76	2674241	MGG_00449; MGG_00449	5	cell organization and biogenesis	cytosol	catalytic activity;nucleotide binding;RNA binding	Pf00009, Pf03143, Pf03144	High	0	6.80237	2
FALSE	IsMasterProtein	MGG_02425T0	MGG_02425 | Magnaporthe oryzae 70-15 hypothetical protein (1769 aa)	1.86652	2	2	2	1	1768	196.32	5.3	2681522	MGG_02425; MGG_02425	1	cell differentiation;cell organization and biogenesis;cellular component movement;metabolic process;regulation of biological process	cytoskeleton	catalytic activity;motor activity;nucleotide binding;protein binding	Pf00225, Pf01576, Pf02463, Pf04111, Pf05483, Pf05557, Pf05667, Pf06160, Pf07111, Pf07888, Pf08429, Pf09726, Pf09731, Pf10498, Pf12128, Pf12795, Pf13166, Pf13514	High	0	6.8003	2
FALSE	IsMasterProtein	MGG_02526T0	MGG_02526 | Magnaporthe oryzae 70-15 exportin-1 (1082 aa)	3.14524	2	2	2	1	1081	124.24	5.35	2681623	MGG_02526; MGG_02526	1	transport		protein binding	Pf03810, Pf08389, Pf08767	High	0	6.79125	2
FALSE	IsMasterProtein	MGG_07916T0	MGG_07916 | Magnaporthe oryzae 70-15 vacuolar protein sorting-associated protein 4 (428 aa)	3.51288	1	2	1	1	427	47.196	6.83	2683843	MGG_07916; MGG_07916	3			catalytic activity;nucleotide binding;RNA binding	Pf00004, Pf00910, Pf01078, Pf01695, Pf04212, Pf06068, Pf06414, Pf07724, Pf07728, Pf09336, Pf13173, Pf13191, Pf13207, Pf13401	High	0	6.79103	1
FALSE	IsMasterProtein	MGG_14755T0	MGG_14755 | Magnaporthe oryzae 70-15 vacuolar protein sorting-associated protein 45 (593 aa)	4.56081	2	2	2	1	592	66.489	6.65	5049746	MGG_14755; MGG_14755	2	transport			Pf00995	High	0	6.78427	2
FALSE	IsMasterProtein	MGG_03554T0	MGG_03554 | Magnaporthe oryzae 70-15 60S ribosomal protein L36 (110 aa)	12.844	2	2	2	1	109	12.081	11.74	2676429	MGG_03554; MGG_03554	4	metabolic process	ribosome	structural molecule activity	Pf01158	High	0	6.76567	2
FALSE	IsMasterProtein	MGG_15852T0	MGG_15852 | Magnaporthe oryzae 70-15 hypothetical protein (813 aa)	3.81773	2	2	2	1	812	87.608	6.29	12985616	MGG_15852; MGG_15852	2				Pf12739	High	0	6.76408	2
FALSE	IsMasterProtein	MGG_11794T0	MGG_11794 | Magnaporthe oryzae 70-15 D-3-phosphoglycerate dehydrogenase 2 (473 aa)	7.41525	2	2	2	1	472	51.469	6.8	5049582	MGG_11794; MGG_11794	1	metabolic process		catalytic activity;nucleotide binding	Pf00389, Pf00670, Pf02826	High	0	6.72838	2
FALSE	IsMasterProtein	MGG_03252T0	MGG_03252 | Magnaporthe oryzae 70-15 E3 ubiquitin-protein ligase ptr1 + RNA transporter 1 (4070 aa)	0.712706	2	2	2	1	4069	451.81	5.17	2676408	MGG_03252; MGG_03252	4	metabolic process		catalytic activity	Pf00632, Pf06012, Pf06025, Pf14377	High	0	6.72499	2
FALSE	IsMasterProtein	MGG_09124T0	MGG_09124 | Magnaporthe oryzae 70-15 hypothetical protein (1340 aa)	3.4354	2	2	2	1	1339	145.406	9.55		MGG_09124; MGG_09124				catalytic activity	Pf01909, Pf03828	High	0	6.6929	2
FALSE	IsMasterProtein	MGG_04982T0	MGG_04982 | Magnaporthe oryzae 70-15 HEAT repeat protein (2100 aa)	1.52454	2	2	2	1	2099	226.25	6.23	2675396	MGG_04982; MGG_04982	3					High	0	6.68931	2
FALSE	IsMasterProtein	MGG_06726T0	MGG_06726 | Magnaporthe oryzae 70-15 septin like spn2 (338 aa)	10.3858	2	2	2	1	337	38.641	7.65	2684899	MGG_06726; MGG_06726	1			catalytic activity;nucleotide binding	Pf00735, Pf01926, Pf03193, Pf04548	High	0	6.66356	2
FALSE	IsMasterProtein	MGG_10371T0	MGG_10371 | Magnaporthe oryzae 70-15 glutaredoxin-C4 (281 aa)	12.8571	2	2	2	1	280	30.526	8.79	2681982	MGG_10371; MGG_10371	2	cellular homeostasis;metabolic process;regulation of biological process	endoplasmic reticulum;Golgi;membrane	catalytic activity	Pf00462	High	0	6.65638	2
FALSE	IsMasterProtein	MGG_02386T0	MGG_02386 | Magnaporthe oryzae 70-15 hypothetical protein (355 aa), ATG27	10.452	2	2	2	1	354	38.33	6.47	2681483	MGG_02386; MGG_02386	1		membrane		Pf09451	High	0	6.63507	2
FALSE	IsMasterProtein	MGG_12973T0	MGG_12973 | Magnaporthe oryzae 70-15 hypothetical protein (511 aa)	6.47059	2	2	2	1	510	55.654	6.42	5048910	MGG_12973; MGG_12973	3				Pf07958	High	0	6.59014	2
FALSE	IsMasterProtein	MGG_07151T0	MGG_07151 | Magnaporthe oryzae 70-15 phosphatidylinositol 4-kinase type II subunit alpha (842 aa)	3.9239	2	2	2	1	841	92.642	6.95	2683273	MGG_07151; MGG_07151	2	metabolic process		catalytic activity	Pf00454	High	0	6.58384	2
FALSE	IsMasterProtein	MGG_06016T0	MGG_06016 | Magnaporthe oryzae 70-15 hypothetical protein (1124 aa)	2.13713	1	1	1	1	1123	122.73	4.74	2683959	MGG_06016; MGG_06016	3					High	0	5.90532	1
FALSE	IsMasterProtein	MGG_07095T0	MGG_07095 | Magnaporthe oryzae 70-15 hypothetical protein (582 aa)	6.36833	1	1	1	1	581	61.757	4.75	2682980	MGG_07095; MGG_07095	2				Pf03637	High	0	5.74544	1
FALSE	IsMasterProtein	MGG_09294T0	MGG_09294 | Magnaporthe oryzae 70-15 coatomer subunit zeta (204 aa)	14.2857	1	1	1	1	203	22.234	5.02	2680172	MGG_09294; MGG_09294	1	transport			Pf01217	High	0	5.46636	1
FALSE	IsMasterProtein	MGG_07327T0	MGG_07327 | Magnaporthe oryzae 70-15 asparagine-rich protein (630 aa)	3.02067	1	1	1	1	629	66.82	7.05	2683223	MGG_07327; MGG_07327	2			metal ion binding;nucleotide binding	Pf00076, Pf00641, Pf00929, Pf14259	High	0	5.20233	1
FALSE	IsMasterProtein	MGG_01551T0	MGG_01551 | Magnaporthe oryzae 70-15 long-chain-fatty-acid-CoA ligase 1 (696 aa)	2.15827	1	1	1	1	695	75.607	7.5	2679695	MGG_01551; MGG_01551	2	metabolic process		catalytic activity	Pf00501	High	0	5.16815	1
FALSE	IsMasterProtein	MGG_02927T0	MGG_02927 | Magnaporthe oryzae 70-15 hypothetical protein (1054 aa)	1.80437	1	1	1	1	1053	120.037	4.91	2682480	MGG_02927; MGG_02927	7	transport	cytosol	protein binding	Pf03810, Pf08389, Pf08506	High	0	5.07122	1
FALSE	IsMasterProtein	MGG_04976T0	MGG_04976 | Magnaporthe oryzae 70-15 ADP-ribosylation factor-like protein 1 (182 aa)	15.4696	1	1	1	1	181	19.865	4.83	2675731	MGG_04976; MGG_04976	3	regulation of biological process;response to stimulus;transport		catalytic activity;nucleotide binding;protein binding;signal transducer activity	Pf00025, Pf00071, Pf00503, Pf01926, Pf04670, Pf08477, Pf09439	High	0	5.03097	1
FALSE	IsMasterProtein	MGG_10202T0	MGG_10202 | Magnaporthe oryzae 70-15 3-oxoacyl-[acyl-carrier-protein] synthase 2 (460 aa)	4.79303	1	1	1	1	459	47.859	6.8	2681774	MGG_10202; MGG_10202	2	metabolic process		catalytic activity	Pf00109, Pf02801	High	0	4.99247	1
FALSE	IsMasterProtein	MGG_02895T0	MGG_02895 | Magnaporthe oryzae 70-15 hypothetical protein (332 aa)	6.94864	1	1	1	1	331	36.059	6.25	2682448	MGG_02895; MGG_02895	7	metabolic process		catalytic activity	Pf00102, Pf06602, Pf13348, Pf13350	High	0	4.95788	1
FALSE	IsMasterProtein	MGG_03931T0	MGG_03931 | Magnaporthe oryzae 70-15 FRQ-interacting RNA helicase (1103 aa)	1.63339	1	1	1	1	1102	124.303	6.34	2677161	MGG_03931; MGG_03931	6	metabolic process		catalytic activity;DNA binding;nucleotide binding;RNA binding	Pf00270, Pf00271, Pf04851, Pf08148, Pf13234	High	0	4.94301	1
FALSE	IsMasterProtein	MGG_01124T0	MGG_01124 | Magnaporthe oryzae 70-15 vesicle transport V-SNARE protein vti1 (234 aa)	9.01288	1	1	1	1	233	25.859	9	2674406	MGG_01124; MGG_01124	5	transport	cytoplasm;Golgi;membrane;vacuole		Pf05008, Pf12352	High	0	4.93031	1
FALSE	IsMasterProtein	MGG_14472T0	MGG_14472 | Magnaporthe oryzae 70-15 S-methyl-5-thioribose-1-phosphate isomerase (394 aa)	4.83461	1	1	1	1	393	42.332	6.1	5051789	MGG_14472; MGG_14472	1	metabolic process	cytoplasm;nucleus	catalytic activity	Pf01008	High	0	4.89263	1
FALSE	IsMasterProtein	MGG_08096T0	MGG_08096 | Magnaporthe oryzae 70-15 transmembrane emp24 domain-containing protein 9 (220 aa)	8.21918	1	1	1	1	219	25.026	6.43	2678341	MGG_08096; MGG_08096	2	transport	endoplasmic reticulum;Golgi;membrane		Pf01105	High	0	4.86449	1
FALSE	IsMasterProtein	MGG_03173T0	MGG_03173 | Magnaporthe oryzae 70-15 RuvB-like helicase 2 (471 aa)	3.61702	1	1	1	1	470	51.181	5.99	2676834	MGG_03173; MGG_03173	4	cell organization and biogenesis;metabolic process;regulation of biological process;response to stimulus	cytosol;nucleus	catalytic activity;nucleotide binding	Pf00004, Pf03796, Pf05496, Pf06068	High	0	4.83544	1
FALSE	IsMasterProtein	MGG_05237T0	MGG_05237 | Magnaporthe oryzae 70-15 60S ribosomal protein L7 (249 aa)	8.06452	1	1	1	1	248	28.77	10.02	2675441	MGG_05237; MGG_05237	3		ribosome		Pf00327, Pf05262, Pf08079	High	0	4.80442	1
FALSE	IsMasterProtein	MGG_15027T0	MGG_15027 | Magnaporthe oryzae 70-15 sulfate adenylyltransferase (574 aa)	3.31588	1	1	1	1	573	64.108	7.06	12984908	MGG_15027; MGG_15027	7	metabolic process		catalytic activity;nucleotide binding	Pf01583, Pf01747, Pf14306	High	0	4.77316	1
FALSE	IsMasterProtein	MGG_00968T0	MGG_00968 | Magnaporthe oryzae 70-15 mitochondrial outer membrane protein porin (284 aa)	9.54064	1	1	1	1	283	29.937	9.26	2674473	MGG_00968; MGG_00968	5	regulation of biological process;transport	membrane	transporter activity	Pf01459	High	0	4.7665	1
FALSE	IsMasterProtein	MGG_11496T0	MGG_11496 | Magnaporthe oryzae 70-15 hypothetical protein (431 aa)	5.11628	1	1	1	1	430	46.916	8.91	5050654	MGG_11496; MGG_11496	5	response to stimulus	membrane		Pf04479	High	0	4.75644	1
FALSE	IsMasterProtein	MGG_02504T0	MGG_02504 | Magnaporthe oryzae 70-15 elongation factor Tu GTP binding domain-containing protein (564 aa)	4.4405	1	1	1	1	563	61.287	5.85	2681601	MGG_02504; MGG_02504	1	metabolic process		catalytic activity;nucleotide binding;RNA binding	Pf00009, Pf01926, Pf03144, Pf08938	High	0	4.74989	1
FALSE	IsMasterProtein	MGG_09935T0	MGG_09935 | Magnaporthe oryzae 70-15 serine/threonine-protein phosphatase 2A activator 2 (450 aa)	5.34521	1	1	1	1	449	49.647	6.54	2680905	MGG_09935; MGG_09935	1	metabolic process;regulation of biological process	cytoplasm	catalytic activity;enzyme regulator activity	Pf03095	High	0	4.72098	1
FALSE	IsMasterProtein	MGG_03087T0	MGG_03087 | Magnaporthe oryzae 70-15 cell division control protein 11 (384 aa)	5.48303	1	1	1	1	383	43.417	5.11	2682640	MGG_03087; MGG_03087	7	cell division	membrane	nucleotide binding	Pf00735, Pf04205	High	0	4.71347	1
FALSE	IsMasterProtein	MGG_04425T0	MGG_04425 | Magnaporthe oryzae 70-15 phenylalanyl-tRNA synthetase subunit alpha (519 aa)	4.82625	1	1	1	1	518	57.89	6	2677948	MGG_04425; MGG_04425	2	metabolic process	cytoplasm;cytosol	catalytic activity;nucleotide binding;RNA binding	Pf00152, Pf01409	High	0	4.71128	1
FALSE	IsMasterProtein	MGG_01074T0	MGG_01074 | Magnaporthe oryzae 70-15 WD repeat-containing protein 5B (1036 aa)	2.22222	1	1	1	1	1035	111.749	5.49	2674127	MGG_01074; MGG_01074	5			protein binding	Pf00400, Pf11816	High	0	4.70744	1
FALSE	IsMasterProtein	MGG_05248T0	MGG_05248 | Magnaporthe oryzae 70-15 60S ribosomal protein L32 (132 aa)	23.6641	1	1	1	1	131	14.973	11.65	2675595	MGG_05248; MGG_05248	3	metabolic process	ribosome	structural molecule activity	Pf01655	High	0	4.69601	1
FALSE	IsMasterProtein	MGG_02605T0	MGG_02605 | Magnaporthe oryzae 70-15 nipsnap family protein (375 aa)	4.54545	1	1	1	1	374	42.078	9.42	2682345	MGG_02605; MGG_02605	7				Pf07978	High	0	4.69124	1
FALSE	IsMasterProtein	MGG_01765T0	MGG_01765 | Magnaporthe oryzae 70-15 hypothetical protein (305 aa)	5.59211	1	1	1	1	304	32.86	5.59	2679493	MGG_01765; MGG_01765	2	transport	cytosol;Golgi;nucleus		Pf03398	High	0	4.68504	1
FALSE	IsMasterProtein	MGG_00678T0	MGG_00678 | Magnaporthe oryzae 70-15 hypothetical protein (278 aa)	9.02527	1	1	1	1	277	30.546	6.79	2674332	MGG_00678; MGG_00678	5	metabolic process	cytosol;nucleus	catalytic activity	Pf00398, Pf01170, Pf03291, Pf05175, Pf08241, Pf08242, Pf12847, Pf13489, Pf13649, Pf13659, Pf13847	High	0	4.67709	1
FALSE	IsMasterProtein	MGG_06924T0	MGG_06924 | Magnaporthe oryzae 70-15 nucleosome assembly protein (405 aa)	4.45545	1	1	1	1	404	45.824	4.49	2685097	MGG_06924; MGG_06924	1	cell organization and biogenesis	nucleus		Pf00956	High	0.00493827	4.64793	1
FALSE	IsMasterProtein	MGG_05151T0	MGG_05151 | Magnaporthe oryzae 70-15 NMDA receptor-regulated protein 1 (838 aa)	2.03106	1	1	1	1	837	94.329	8.28	2675366	MGG_05151; MGG_05151	3	regulation of biological process	cytoplasm	enzyme regulator activity;protein binding	Pf00515, Pf12569, Pf13414, Pf13432	High	0.00493827	4.62485	1
FALSE	IsMasterProtein	MGG_13552T0	MGG_13552 | Magnaporthe oryzae 70-15 hypothetical protein (539 aa)	3.5316	1	1	1	1	538	58.261	6.51	5051701	MGG_13552; MGG_13552	4					High	0.00493827	4.62446	1
FALSE	IsMasterProtein	MGG_03329T0	MGG_03329 | Magnaporthe oryzae 70-15 small heat shock protein (211 aa)	11.4286	1	1	1	1	210	23.369	5.54	2676656	MGG_03329; MGG_03329	4				Pf00011	High	0.00493827	4.599	1
FALSE	IsMasterProtein	MGG_04618T0	MGG_04618 | Magnaporthe oryzae 70-15 amidophosphoribosyltransferase (538 aa)	4.46927	1	1	1	1	537	58.538	6.92	2677934	MGG_04618; MGG_04618	2	metabolic process		catalytic activity	Pf00156, Pf00310, Pf13522, Pf13537	High	0.00493827	4.59686	1
FALSE	IsMasterProtein	MGG_13217T0	MGG_13217 | Magnaporthe oryzae 70-15 tRNA (cytosine-5-)-methyltransferase NCL1 (862 aa)	2.9036	1	1	1	1	861	95.82	5.53	5049083	MGG_13217; MGG_13217	3	metabolic process		catalytic activity;protein binding;RNA binding	Pf01189, Pf02063, Pf07423	High	0.00691244	4.58163	1
FALSE	IsMasterProtein	MGG_05201T0	MGG_05201 | Magnaporthe oryzae 70-15 guanine nucleotide-binding protein subunit beta (347 aa)	9.82659	1	1	1	1	346	38.337	7.61	2675677	MGG_05201; MGG_05201	3	regulation of biological process;response to stimulus		protein binding	Pf00400, Pf11559	High	0.00691244	4.57388	1
FALSE	IsMasterProtein	MGG_00876T0	MGG_00876 | Magnaporthe oryzae 70-15 phenylalanyl-tRNA synthetase (584 aa)	3.25901	1	1	1	1	583	65.027	5.52	2674550	MGG_00876; MGG_00876	5	metabolic process	cytoplasm;cytosol;nucleus	catalytic activity;metal ion binding;nucleotide binding;RNA binding	Pf03483, Pf03484	High	0.00691244	4.55827	1
FALSE	IsMasterProtein	MGG_15244T0	MGG_15244 | Magnaporthe oryzae 70-15 prenylated Rab acceptor 1 (177 aa)	8.52273	1	1	1	1	176	19.566	7.18	12985808	MGG_15244; MGG_15244	3		membrane		Pf03208	High	0.00691244	4.55719	1
FALSE	IsMasterProtein	MGG_00450T0	MGG_00450 | Magnaporthe oryzae 70-15 phosphoenolpyruvate carboxykinase (602 aa)	3.32779	1	1	1	1	601	66.579	6.38	2674138	MGG_00450; MGG_00450	5	metabolic process		catalytic activity;nucleotide binding	Pf01293	High	0.00691244	4.54856	1
FALSE	IsMasterProtein	MGG_01508T0	MGG_01508 | Magnaporthe oryzae 70-15 hypothetical protein (326 aa)	8.30769	1	1	1	1	325	35.712	5.58	2679272	MGG_01508; MGG_01508	2		cytoplasm	protein binding	Pf03114, Pf10455	High	0.00691244	4.53467	1
FALSE	IsMasterProtein	MGG_07125T0	MGG_07125 | Magnaporthe oryzae 70-15 isopentenyl-diphosphate Delta-isomerase (255 aa)	9.44882	1	1	1	1	254	28.901	5.5	2683247	MGG_07125; MGG_07125	2	metabolic process	nucleus	catalytic activity	Pf00293	High	0.00691244	4.52562	1
FALSE	IsMasterProtein	MGG_09493T0	MGG_09493 | Magnaporthe oryzae 70-15 AP-2 complex subunit alpha (990 aa)	2.12336	1	1	1	1	989	110.672	7.65	2680530	MGG_09493; MGG_09493	3	transport	membrane	transporter activity	Pf01602, Pf02296, Pf02883	High	0.00691244	4.52471	1
FALSE	IsMasterProtein	MGG_00979T0	MGG_00979 | Magnaporthe oryzae 70-15 mitochondrial import receptor subunit tom-70 (623 aa)	2.89389	1	1	1	1	622	69.017	5.53	2674778	MGG_00979; MGG_00979	5	transport	membrane;mitochondrion	protein binding;transporter activity	Pf00515, Pf07719, Pf13371, Pf13414, Pf13424, Pf13432, Pf14559	High	0.00691244	4.52201	1
FALSE	IsMasterProtein	MGG_06534T0	MGG_06534 | Magnaporthe oryzae 70-15 retinol dehydrogenase 12 (316 aa)	6.98413	1	1	1	1	315	34.588	7.69	2684689	MGG_06534; MGG_06534	4	metabolic process		catalytic activity	Pf00106	High	0.00691244	4.5073	1
FALSE	IsMasterProtein	MGG_01324T0	MGG_01324 | Magnaporthe oryzae 70-15 urease (836 aa)	2.27545	1	1	1	1	835	90.308	5.9	2679536	MGG_01324; MGG_01324	2	metabolic process	cytosol	catalytic activity;metal ion binding	Pf00449, Pf00547, Pf00699, Pf01979, Pf07969, Pf13594	High	0.00691244	4.50719	1
FALSE	IsMasterProtein	MGG_11715T0	MGG_11715 | Magnaporthe oryzae 70-15 hypothetical protein (1139 aa)	1.6696	1	1	1	1	1138	126.291	8.05	5049509	MGG_11715; MGG_11715	1					High	0.00691244	4.48382	1
FALSE	IsMasterProtein	MGG_17003T0	MGG_17003 | Magnaporthe oryzae 70-15 hypothetical protein (519 aa)	4.82625	1	1	1	1	518	54.388	7.37	12986830	MGG_17003; MGG_17003	4	transport	membrane	transporter activity	Pf00083, Pf06609, Pf07690, Pf13347	High	0.00691244	4.47051	1
FALSE	IsMasterProtein	MGG_12345T0	MGG_12345 | Magnaporthe oryzae 70-15 Sec1 family superfamily protein (756 aa)	2.51656	1	1	1	1	755	84.796	7.4	5050941	MGG_12345; MGG_12345	2	transport	cytosol;membrane;nucleus		Pf00995	High	0.00691244	4.43693	1
FALSE	IsMasterProtein	MGG_08744T0	MGG_08744 | Magnaporthe oryzae 70-15 hypothetical protein (1836 aa)	0.871935	1	1	1	1	1835	202.707	6.54	2679053	MGG_08744; MGG_08744	6	cell organization and biogenesis	cytosol;nucleus	protein binding;structural molecule activity	Pf13001	High	0.00691244	4.43605	1
FALSE	IsMasterProtein	MGG_09949T0	MGG_09949 | Magnaporthe oryzae 70-15 oxysterol-binding protein (544 aa)	2.94659	1	1	1	1	543	61.028	5.97	2680919	MGG_09949; MGG_09949	1		cytosol;nucleus		Pf01237, Pf09756	High	0.00691244	4.43554	1
FALSE	IsMasterProtein	MGG_06738T0	MGG_06738 | Magnaporthe oryzae 70-15 G-protein coupled receptor (500 aa)	5.01002	1	1	1	1	499	56.14	9.36	2684911	MGG_06738; MGG_06738	1	regulation of biological process;response to stimulus	membrane	receptor activity;signal transducer activity	Pf00002, Pf05462, Pf11710	High	0.00691244	4.43431	1
FALSE	IsMasterProtein	MGG_04665T0	MGG_04665 | Magnaporthe oryzae 70-15 hypothetical protein (640 aa)	2.9734	1	1	1	1	639	69.747	8.05	2678142	MGG_04665; MGG_04665	2	regulation of biological process	nucleus	metal ion binding	Pf00172	High	0.00691244	4.43398	1
FALSE	IsMasterProtein	MGG_07099T0	MGG_07099 | Magnaporthe oryzae 70-15 hypothetical protein (718 aa)	3.76569	1	1	1	1	717	77.657	9.8	2682984	MGG_07099; MGG_07099	2	metabolic process	mitochondrion	catalytic activity;nucleotide binding	Pf00270, Pf00271	High	0.00691244	4.43234	1
FALSE	IsMasterProtein	MGG_05376T0	MGG_05376 | Magnaporthe oryzae 70-15 AGC/NDR protein kinase (653 aa)	3.52761	1	1	1	1	652	73.822	8.63	2675832	MGG_05376; MGG_05376	1	metabolic process		catalytic activity;nucleotide binding	Pf00069, Pf01636, Pf07714, Pf14531	High	0.00691244	4.42027	1
FALSE	IsMasterProtein	MGG_03081T0	MGG_03081 | Magnaporthe oryzae 70-15 hypothetical protein (387 aa)	4.40415	1	1	1	1	386	42.688	8.1	2682634	MGG_03081; MGG_03081	7				Pf01755	High	0.00691244	4.39029	1
FALSE	IsMasterProtein	MGG_04114T0	MGG_04114 | Magnaporthe oryzae 70-15 40S ribosomal protein S17 (149 aa)	15.5405	1	1	1	1	148	17.105	9.94	2677624	MGG_04114; MGG_04114	6	metabolic process	ribosome	structural molecule activity	Pf00833	High	0.00691244	4.38909	1
FALSE	IsMasterProtein	MGG_06467T0	MGG_06467 | Magnaporthe oryzae 70-15 hypothetical protein (412 aa)	6.08273	1	1	1	1	411	46.057	9.1	2684622	MGG_06467; MGG_06467	4					High	0.00691244	4.38821	1
FALSE	IsMasterProtein	MGG_06521T0	MGG_06521 | Magnaporthe oryzae 70-15 V-SNARE (277 aa)	6.52174	1	1	1	1	276	30.363	4.92	2684676	MGG_06521; MGG_06521	4		membrane	protein binding	Pf05739	High	0.00691244	4.38423	1
FALSE	IsMasterProtein	MGG_05159T0	MGG_05159 | Magnaporthe oryzae 70-15 dihydrodipicolinate synthase (323 aa)	6.21118	1	1	1	1	322	34.117	6.27	2675582	MGG_05159; MGG_05159	3	metabolic process		catalytic activity	Pf00701	High	0.00691244	4.3821	1
FALSE	IsMasterProtein	MGG_03952T0	MGG_03952 | Magnaporthe oryzae 70-15 hypothetical protein (993 aa)	2.01613	1	1	1	1	992	110.207	5.15	2677335	MGG_03952; MGG_03952	6	metabolic process;regulation of biological process		catalytic activity;motor activity	Pf01576, Pf04111, Pf05262, Pf05667, Pf07888, Pf09726, Pf10186, Pf12128, Pf12325, Pf12795, Pf13166, Pf14992, Pf15456	High	0.00691244	4.36309	1
FALSE	IsMasterProtein	MGG_04890T0	MGG_04890 | Magnaporthe oryzae 70-15 plasma membrane calcium-transporting ATPase 4 (1279 aa)	3.20814	1	1	1	1	1278	139.499	6.57	2675597	MGG_04890; MGG_04890	3	metabolic process;transport	membrane	catalytic activity;metal ion binding;nucleotide binding;transporter activity	Pf00122, Pf00689, Pf00690, Pf00702, Pf08282, Pf12710, Pf13246	High	0.00691244	4.34676	1
FALSE	IsMasterProtein	MGG_03512T0	MGG_03512 | Magnaporthe oryzae 70-15 26S proteasome non-ATPase regulatory subunit 8 (292 aa)	6.18557	1	1	1	1	291	31.877	6.14	2676609	MGG_03512; MGG_03512	4	metabolic process	proteasome		Pf03399, Pf10075	High	0.00691244	4.34448	1
FALSE	IsMasterProtein	MGG_07137T0	MGG_07137 | Magnaporthe oryzae 70-15 rab GDP-dissociation inhibitor (465 aa)	4.9569	1	1	1	1	464	50.896	5.76	2683259	MGG_07137; MGG_07137	2	metabolic process;regulation of biological process;transport	cytoplasm;cytosol	catalytic activity;enzyme regulator activity	Pf00996	High	0.00691244	4.33096	1
FALSE	IsMasterProtein	MGG_03459T0	MGG_03459 | Magnaporthe oryzae 70-15 Atg26p (1564 aa)	1.47153	1	1	1	1	1563	173.484	6.76	2676875	MGG_03459; MGG_03459	4	metabolic process;transport	membrane	catalytic activity	Pf00169, Pf02893, Pf03033, Pf15409, Pf15413	High	0.00898876	4.3014	1
FALSE	IsMasterProtein	MGG_11663T0	MGG_11663 | Magnaporthe oryzae 70-15 zinc-binding oxidoreductase CipB (366 aa)	6.57534	1	1	1	1	365	38.915	8.38	5050828	MGG_11663; MGG_11663	5	metabolic process		catalytic activity;metal ion binding	Pf00107, Pf08240	High	0.00898876	4.29373	1
FALSE	IsMasterProtein	MGG_16749T0	MGG_16749 | Magnaporthe oryzae 70-15 hypothetical protein (715 aa)	4.20168	1	1	1	1	714	76.422	5.34	12984245	MGG_16749; MGG_16749	3	cell organization and biogenesis			Pf00022	High	0.00898876	4.28176	1
FALSE	IsMasterProtein	MGG_01140T0	MGG_01140 | Magnaporthe oryzae 70-15 alpha-1,2 mannosyltransferase KTR1 (517 aa)	3.48837	1	1	1	1	516	59.756	6.84	2674468	MGG_01140; MGG_01140	5	metabolic process	membrane	catalytic activity	Pf01793	High	0.00898876	4.28072	1
FALSE	IsMasterProtein	MGG_09082T0	MGG_09082 | Magnaporthe oryzae 70-15 hypothetical protein (1236 aa)	1.7004	1	1	1	1	1235	131.46	5.26	2680033	MGG_09082; MGG_09082	3					High	0.00898876	4.27869	1
FALSE	IsMasterProtein	MGG_08210T0	MGG_08210 | Magnaporthe oryzae 70-15 endoplasmic reticulum vesicle protein 25 (220 aa)	7.76256	1	1	1	1	219	24.86	6.79	2678261	MGG_08210; MGG_08210	2	transport	endoplasmic reticulum;membrane		Pf01105	High	0.00898876	4.27572	1
FALSE	IsMasterProtein	MGG_01693T0	MGG_01693 | Magnaporthe oryzae 70-15 hypothetical protein (406 aa)	5.92593	1	1	1	1	405	42.729	5.27	2679167	MGG_01693; MGG_01693	2				Pf08577, Pf11566	High	0.00898876	4.27554	1
FALSE	IsMasterProtein	MGG_06374T0	MGG_06374 | Magnaporthe oryzae 70-15 hypothetical protein (424 aa)	7.0922	1	1	1	1	423	44.967	8.25	2684529	MGG_06374; MGG_06374	4	transport	membrane	transporter activity	Pf02535	High	0.00898876	4.27269	1
FALSE	IsMasterProtein	MGG_03255T0	MGG_03255 | Magnaporthe oryzae 70-15 ubiquitin conjugation factor E4 (1107 aa)	2.62206	1	1	1	1	1106	124.468	5.55	2676586	MGG_03255; MGG_03255	4	metabolic process	cytoplasm;nucleus	catalytic activity	Pf04564, Pf10408	High	0.00898876	4.24622	1
FALSE	IsMasterProtein	MGG_17683T0	MGG_17683 | Magnaporthe oryzae 70-15 hypothetical protein (954 aa)	1.57398	1	1	1	1	953	104.489	5.21	12986150	MGG_17683; MGG_17683	6	metabolic process;response to stimulus	cytosol;nucleus	catalytic activity;DNA binding;nucleotide binding;RNA binding	Pf00493, Pf01078, Pf07728, Pf14551	High	0.00898876	4.24314	1
FALSE	IsMasterProtein	MGG_03290T0	MGG_03290 | Magnaporthe oryzae 70-15 N-(5-amino-5-carboxypentanoyl)-L-cysteinyl-D-valine synthase (1281 aa)	1.95312	1	1	1	1	1280	138.235	6.04	2677023	MGG_03290; MGG_03290	4	metabolic process		catalytic activity	Pf00106, Pf00501, Pf00550, Pf01073, Pf01370, Pf04321, Pf07993, Pf08659, Pf13193, Pf13460, Pf13561	High	0.00898876	4.23976	1
FALSE	IsMasterProtein	MGG_05734T0	MGG_05734 | Magnaporthe oryzae 70-15 phospho-2-dehydro-3-deoxyheptonate aldolase (371 aa)	5.94595	1	1	1	1	370	40.238	6.92	2675804	MGG_05734; MGG_05734	1	metabolic process		catalytic activity	Pf00793	Medium	0.0112108	4.23769	1
FALSE	IsMasterProtein	MGG_05283T0	MGG_05283 | Magnaporthe oryzae 70-15 uricase (296 aa)	7.45763	1	1	1	1	295	32.805	6.33	2675338	MGG_05283; MGG_05283	3	metabolic process	cytosol;nucleus	catalytic activity	Pf01014	Medium	0.0132159	4.2338	1
FALSE	IsMasterProtein	MGG_04647T0	MGG_04647 | Magnaporthe oryzae 70-15 eukaryotic translation initiation factor 4E-1 (245 aa)	9.01639	1	1	1	1	244	27.282	6.74	2678087	MGG_04647; MGG_04647	2	metabolic process	cytoplasm	RNA binding	Pf01652	Medium	0.0132159	4.23056	1
FALSE	IsMasterProtein	MGG_10504T0	MGG_10504 | Magnaporthe oryzae 70-15 coatomer beta' subunit (856 aa)	2.33918	1	1	1	1	855	95.364	4.81	2682116	MGG_10504; MGG_10504	1	transport	cytosol;nucleus	protein binding;structural molecule activity	Pf00400, Pf04053	Medium	0.0132159	4.22704	1
FALSE	IsMasterProtein	MGG_06138T0	MGG_06138 | Magnaporthe oryzae 70-15 hypothetical protein (870 aa)	2.18642	1	1	1	1	869	97.8	5.03	2684260	MGG_06138; MGG_06138	3				Pf04802	Medium	0.0132159	4.20514	1
FALSE	IsMasterProtein	MGG_06599T0	MGG_06599 | Magnaporthe oryzae 70-15 AGC/AKT protein kinase (648 aa)	3.24575	1	1	1	1	647	71.907	7.99	2684754	MGG_06599; MGG_06599	4	cell communication;metabolic process;regulation of biological process;response to stimulus		catalytic activity;enzyme regulator activity;nucleotide binding	Pf00069, Pf00433, Pf07714	Medium	0.0132159	4.20241	1
FALSE	IsMasterProtein	MGG_15214T0	MGG_15214 | Magnaporthe oryzae 70-15 hypothetical protein (233 aa)	15.9483	1	1	1	1	232	24.668	11.47	12984142	MGG_15214; MGG_15214	3					Medium	0.0132159	4.20115	1
FALSE	IsMasterProtein	MGG_03841T0	MGG_03841 | Magnaporthe oryzae 70-15 E3 ubiquitin-protein ligase UPL3 (1924 aa)	0.98804	1	1	1	1	1923	209.175	5.33	2677343	MGG_03841; MGG_03841	6	metabolic process		catalytic activity	Pf00632	Medium	0.0132159	4.1909	1
FALSE	IsMasterProtein	MGG_06345T0	MGG_06345 | Magnaporthe oryzae 70-15 prolyl-tRNA synthetase 1 (659 aa)	3.34347	1	1	1	1	658	73.146	7.53	2684500	MGG_06345; MGG_06345	4	metabolic process	cytoplasm;mitochondrion	catalytic activity;nucleotide binding	Pf00587, Pf03129	Medium	0.0132159	4.19082	1
FALSE	IsMasterProtein	MGG_05203T0	MGG_05203 | Magnaporthe oryzae 70-15 ran-specific GTPase-activating protein 1 (248 aa)	12.1457	1	1	1	1	247	26.964	5.11	2675675	MGG_05203; MGG_05203	3	transport			Pf00638	Medium	0.0143885	4.15231	1
FALSE	IsMasterProtein	MGG_03155T0	MGG_03155 | Magnaporthe oryzae 70-15 hypothetical protein (743 aa)	2.56065	1	1	1	1	742	80.798	6.84	2676741	MGG_03155; MGG_03155	4	metabolic process	membrane	catalytic activity	Pf00111, Pf00384, Pf09326, Pf10588, Pf13510	Medium	0.0143885	4.14437	1
FALSE	IsMasterProtein	MGG_02466T0	MGG_02466 | Magnaporthe oryzae 70-15 V-type proton ATPase proteolipid subunit (163 aa)	11.1111	1	1	1	1	162	16.462	6.44	2681563	MGG_02466; MGG_02466	1	transport	membrane	transporter activity	Pf00137	Medium	0.0143885	4.14026	1
FALSE	IsMasterProtein	MGG_03388T0	MGG_03388 | Magnaporthe oryzae 70-15 ATP-dependent RNA helicase DHH1 (536 aa)	2.80374	1	1	1	1	535	59.958	8.41	2676879	MGG_03388; MGG_03388	4	metabolic process;regulation of biological process;transport	cytoplasm	catalytic activity;nucleotide binding;RNA binding	Pf00270, Pf00271	Medium	0.0143885	4.13787	1
FALSE	IsMasterProtein	MGG_06175T0	MGG_06175 | Magnaporthe oryzae 70-15 hypothetical protein (723 aa)	1.66205	1	1	1	1	722	81.612	7.81	2684315	MGG_06175; MGG_06175	3	cellular homeostasis;regulation of biological process	membrane		Pf00085, Pf13848	Medium	0.0143885	4.12848	1
FALSE	IsMasterProtein	MGG_01326T0	MGG_01326 | Magnaporthe oryzae 70-15 NIMA-interacting protein TinC (760 aa)	2.37154	1	1	1	1	759	85.221	5.07	2679538	MGG_01326; MGG_01326	2				Pf07217	Medium	0.0143885	4.12652	1
FALSE	IsMasterProtein	MGG_14904T0	MGG_14904 | Magnaporthe oryzae 70-15 histidinol-phosphate aminotransferase (408 aa)	4.4226	1	1	1	1	407	43.564	5.3	12986089	MGG_14904; MGG_14904	6	metabolic process		catalytic activity	Pf00155	Medium	0.0143885	4.12269	1
FALSE	IsMasterProtein	MGG_16711T0	MGG_16711 | Magnaporthe oryzae 70-15 hypothetical protein (1103 aa)	1.36116	1	1	1	1	1102	121.316	4.77	12984189	MGG_16711; MGG_16711	3	transport	cytosol;membrane;nucleus	protein binding	Pf02985, Pf12755, Pf13513, Pf13646	Medium	0.0143885	4.11279	1
FALSE	IsMasterProtein	MGG_03568T0	MGG_03568 | Magnaporthe oryzae 70-15 vacuole morphology and inheritance protein 14 (911 aa)	2.1978	1	1	1	1	910	100.19	5.71	2676958	MGG_03568; MGG_03568	4	regulation of biological process		protein binding	Pf02985, Pf11916, Pf12755	Medium	0.0143885	4.11045	1
FALSE	IsMasterProtein	MGG_03054T0	MGG_03054 | Magnaporthe oryzae 70-15 hypothetical protein (351 aa)	8.85714	1	1	1	1	350	39.654	4.7	2682607	MGG_03054; MGG_03054	7	metabolic process		catalytic activity;RNA binding	Pf02005, Pf06325, Pf08241, Pf08242, Pf12847, Pf13489, Pf13649, Pf13659, Pf13847	Medium	0.0143885	4.09877	1
FALSE	IsMasterProtein	MGG_07145T0	MGG_07145 | Magnaporthe oryzae 70-15 Cullin-1 (768 aa)	2.9987	1	1	1	1	767	88.3	6.83	2683267	MGG_07145; MGG_07145	2	metabolic process		protein binding	Pf00888, Pf10069, Pf10557	Medium	0.0143885	4.09704	1
FALSE	IsMasterProtein	MGG_00357T0	MGG_00357 | Magnaporthe oryzae 70-15 hypothetical protein (335 aa)	5.68862	1	1	1	1	334	36.084	6.57	2674969	MGG_00357; MGG_00357	5	metabolic process		catalytic activity	Pf00106, Pf08659	Medium	0.0143885	4.09416	1
FALSE	IsMasterProtein	MGG_02000T0	MGG_02000 | Magnaporthe oryzae 70-15 hypothetical protein (472 aa)	4.88323	1	1	1	1	471	52.331	5.29	2681626	MGG_02000; MGG_02000	1	metabolic process		catalytic activity	Pf02458	Medium	0.0143885	4.08372	1
FALSE	IsMasterProtein	MGG_14118T0	MGG_14118 | Magnaporthe oryzae 70-15 hypothetical protein (910 aa)	1.76018	1	1	1	1	909	101.621	6.79	2678952	MGG_14118; MGG_14118	6	metabolic process		catalytic activity	Pf00982, Pf02358	Medium	0.0143885	4.0776	1
FALSE	IsMasterProtein	MGG_10696T0	MGG_10696 | Magnaporthe oryzae 70-15 hypothetical protein (360 aa)	6.12813	1	1	1	1	359	39.279	5.38	2682900	MGG_10696; MGG_10696	6					Medium	0.0143885	4.03094	1
FALSE	IsMasterProtein	MGG_05857T0	MGG_05857 | Magnaporthe oryzae 70-15 histone deacetylase RPD3 (660 aa)	3.0349	1	1	1	1	659	73.254	4.7	2684118	MGG_05857; MGG_05857	3	cell organization and biogenesis;metabolic process		catalytic activity	Pf00850	Medium	0.0143885	4.02226	1
FALSE	IsMasterProtein	MGG_09901T0	MGG_09901 | Magnaporthe oryzae 70-15 NAD dependent epimerase/dehydratase (377 aa)	3.98936	1	1	1	1	376	42.302	5.57	2680871	MGG_09901; MGG_09901	1	metabolic process		catalytic activity	Pf00106, Pf01370, Pf04321	Medium	0.0143885	4.01943	1
FALSE	IsMasterProtein	MGG_07074T0	MGG_07074 | Magnaporthe oryzae 70-15 cystathionine beta-lyase (455 aa)	3.96476	1	1	1	1	454	48.696	6.35	2682959	MGG_07074; MGG_07074	2	metabolic process		catalytic activity	Pf01053, Pf01212	Medium	0.0143885	4.01621	1
FALSE	IsMasterProtein	MGG_09349T0	MGG_09349 | Magnaporthe oryzae 70-15 hypothetical protein (181 aa)	10.5556	1	1	1	1	180	18.999	8.34	2680439	MGG_09349; MGG_09349	6		membrane			Medium	0.0143885	4.00932	1
FALSE	IsMasterProtein	MGG_06240T0	MGG_06240 | Magnaporthe oryzae 70-15 pantothenate transporter liz1 (549 aa)	9.12409	1	1	1	1	548	61.431	7.8	2684395	MGG_06240; MGG_06240	4	transport	membrane		Pf07690	Medium	0.0143885	4.00408	1
FALSE	IsMasterProtein	MGG_14329T0	MGG_14329 | Magnaporthe oryzae 70-15 BUB protein kinase (1253 aa)	3.35463	1	1	1	1	1252	139.283	5.05	5051748	MGG_14329; MGG_14329	1	cell organization and biogenesis;metabolic process;regulation of biological process;response to stimulus	nucleus	catalytic activity;nucleotide binding	Pf00069, Pf08311	Medium	0.0143885	3.99761	1
FALSE	IsMasterProtein	MGG_04584T0	MGG_04584 | Magnaporthe oryzae 70-15 HNRNP arginine N-methyltransferase (346 aa)	4.92754	1	1	1	1	345	39.399	5.67	2678111	MGG_04584; MGG_04584	2	metabolic process		catalytic activity	Pf06325, Pf08003, Pf08241, Pf08242, Pf12847, Pf13649, Pf13659, Pf13847	Medium	0.0143885	3.99518	1
FALSE	IsMasterProtein	MGG_05088T0	MGG_05088 | Magnaporthe oryzae 70-15 glutamate carboxypeptidase 2 (914 aa)	1.75246	1	1	1	1	913	102.206	5.49	2675634	MGG_05088; MGG_05088	3	metabolic process	membrane	catalytic activity	Pf02225, Pf04253, Pf04389	Medium	0.0143885	3.9893	1
FALSE	IsMasterProtein	MGG_01588T0	MGG_01588 | Magnaporthe oryzae 70-15 14-3-3 family protein (273 aa)	5.14706	1	1	1	1	272	30.075	4.98	2679302	MGG_01588; MGG_01588	2			protein binding	Pf00244	Medium	0.0143885	3.98323	1
FALSE	IsMasterProtein	MGG_08648T0	MGG_08648 | Magnaporthe oryzae 70-15 anaphase-promoting complex subunit 8 (698 aa)	3.01291	1	1	1	1	697	77.386	5.4	2678890	MGG_08648; MGG_08648	1	regulation of biological process	nucleus	catalytic activity;protein binding	Pf01981, Pf04049, Pf12968, Pf13414, Pf13424, Pf13432	Medium	0.0143885	3.9548	1
FALSE	IsMasterProtein	MGG_06065T0	MGG_06065 | Magnaporthe oryzae 70-15 hsp88-like protein (713 aa)	2.38764	1	1	1	1	712	79.009	5.12	2684244	MGG_06065; MGG_06065	3	cell organization and biogenesis	cytosol;nucleus	nucleotide binding	Pf00012, Pf02801, Pf06723	Medium	0.0143885	3.95441	1
FALSE	IsMasterProtein	MGG_02597T0	MGG_02597 | Magnaporthe oryzae 70-15 YjeF (241 aa)	7.91667	1	1	1	1	240	25.823	6.95	2682337	MGG_02597; MGG_02597	7		cytosol;nucleus		Pf03853	Medium	0.0143885	3.95132	1
FALSE	IsMasterProtein	MGG_02268T0	MGG_02268 | Magnaporthe oryzae 70-15 hypothetical protein (517 aa)	3.68217	1	1	1	1	516	58.478	7.58	2681365	MGG_02268; MGG_02268	1	metabolic process		catalytic activity	Pf11051	Medium	0.0143885	3.94473	1
FALSE	IsMasterProtein	MGG_04877T0	MGG_04877 | Magnaporthe oryzae 70-15 transcription initiation factor TFIID subunit 6 (513 aa)	3.125	1	1	1	1	512	54.884	5.48	2675628	MGG_04877; MGG_04877	3	metabolic process;regulation of biological process	cytosol;nucleus	protein binding;RNA binding	Pf02969, Pf07571	Medium	0.0143885	3.94315	1
FALSE	IsMasterProtein	MGG_09927T0	MGG_09927 | Magnaporthe oryzae 70-15 60S ribosomal protein L33-B (110 aa)	14.6789	1	1	1	1	109	12.337	10.84	2680897	MGG_09927; MGG_09927	1	metabolic process	ribosome	structural molecule activity	Pf01247	Medium	0.0143885	3.92681	1
FALSE	IsMasterProtein	MGG_03215T0	MGG_03215 | Magnaporthe oryzae 70-15 DNA-directed RNA polymerase II subunit RPB3 (331 aa)	5.45455	1	1	1	1	330	36.397	4.81	2676937	MGG_03215; MGG_03215	4	metabolic process	cytosol;nucleus	catalytic activity;DNA binding;protein binding	Pf01000, Pf01193	Medium	0.0143885	3.92617	1
FALSE	IsMasterProtein	MGG_04536T0	MGG_04536 | Magnaporthe oryzae 70-15 hypothetical protein (961 aa)	1.77083	1	1	1	1	960	103.699	6.76	2678206	MGG_04536; MGG_04536	2					Medium	0.0143885	3.92219	1
FALSE	IsMasterProtein	MGG_06524T0	MGG_06524 | Magnaporthe oryzae 70-15 fructose-2,6-bisphosphatase (444 aa)	3.386	1	1	1	1	443	50.698	6.1	2684679	MGG_06524; MGG_06524	4	metabolic process		catalytic activity;nucleotide binding	Pf00300, Pf01591, Pf13671	Medium	0.0143885	3.92063	1
FALSE	IsMasterProtein	MGG_03188T0	MGG_03188 | Magnaporthe oryzae 70-15 cytochrome c oxidase polypeptide 5 (168 aa)	10.7784	1	1	1	1	167	18.686	9.7	2676995	MGG_03188; MGG_03188	4	transport	membrane;mitochondrion	catalytic activity;transporter activity	Pf02936	Medium	0.0143885	3.91822	1
FALSE	IsMasterProtein	MGG_01034T0	MGG_01034 | Magnaporthe oryzae 70-15 hypothetical protein (1238 aa)	1.69766	1	1	1	1	1237	138.05	6.21	2674981	MGG_01034; MGG_01034	5				Pf07919, Pf11817, Pf12742	Medium	0.0143885	3.9129	1
FALSE	IsMasterProtein	MGG_13438T0	MGG_13438 | Magnaporthe oryzae 70-15 xaa-Pro dipeptidase (542 aa)	3.69686	1	1	1	1	541	60.46	7.03	5050362	MGG_13438; MGG_13438	3			catalytic activity;metal ion binding	Pf00557, Pf05195	Medium	0.0143885	3.91123	1
FALSE	IsMasterProtein	MGG_11862T0	MGG_11862 | Magnaporthe oryzae 70-15 ABC transporter ATP-binding protein ARB1 (637 aa)	2.51572	1	1	1	1	636	70.439	7.05	5049651	MGG_11862; MGG_11862	1	metabolic process		catalytic activity;nucleotide binding	Pf00005, Pf01926, Pf03193, Pf12848, Pf13238, Pf13304, Pf13476	Medium	0.0143885	3.90865	1
FALSE	IsMasterProtein	MGG_12925T0	MGG_12925 | Magnaporthe oryzae 70-15 26S protease regulatory subunit 6A (465 aa)	3.44828	1	1	1	1	464	51.747	5.12	5048856	MGG_12925; MGG_12925	3	metabolic process	cytoplasm;cytosol	catalytic activity;nucleotide binding	Pf00004, Pf01078, Pf07726, Pf07728	Medium	0.0143885	3.90235	1
FALSE	IsMasterProtein	MGG_12996T0	MGG_12996 | Magnaporthe oryzae 70-15 glutamate-5-semialdehyde dehydrogenase (446 aa)	3.82022	1	1	1	1	445	46.532	5.52	5048932	MGG_12996; MGG_12996	3	metabolic process	cytosol	catalytic activity;nucleotide binding		Medium	0.0143885	3.89113	1
FALSE	IsMasterProtein	MGG_17371T0	MGG_17371 | Magnaporthe oryzae 70-15 hypothetical protein (514 aa)	4.2885	1	1	1	1	513	56.002	7.18	12984041	MGG_17371; MGG_17371	5	cell organization and biogenesis;metabolic process		catalytic activity	Pf00266, Pf01041, Pf01212	Medium	0.0143885	3.88656	1
FALSE	IsMasterProtein	MGG_06642T0	MGG_06642 | Magnaporthe oryzae 70-15 phosphoglycerate mutase family domain-containing protein (634 aa)	2.21169	1	1	1	1	633	70.199	6.37	2684815	MGG_06642; MGG_06642	1			catalytic activity	Pf00300, Pf00328	Medium	0.0143885	3.87988	1
FALSE	IsMasterProtein	MGG_06448T0	MGG_06448 | Magnaporthe oryzae 70-15 hydroxyethylthiazole kinase (535 aa)	2.62172	1	1	1	1	534	55.427	6.18	2684603	MGG_06448; MGG_06448	4	metabolic process		catalytic activity	Pf02110, Pf02581	Medium	0.0143885	3.87331	1
FALSE	IsMasterProtein	MGG_09866T0	MGG_09866 | Magnaporthe oryzae 70-15 flagellar associated protein (667 aa)	2.85285	1	1	1	1	666	74.448	6.46	2680823	MGG_09866; MGG_09866	6	metabolic process		catalytic activity;nucleotide binding	Pf00149, Pf02872, Pf09587	Medium	0.0143885	3.87239	1
FALSE	IsMasterProtein	MGG_04012T0	MGG_04012 | Magnaporthe oryzae 70-15 3-hydroxyisobutyryl-CoA hydrolase (500 aa)	3.00601	1	1	1	1	499	55.489	8.51	2677445	MGG_04012; MGG_04012	6	metabolic process		catalytic activity	Pf00378, Pf13766	Medium	0.0143885	3.86964	1
FALSE	IsMasterProtein	MGG_13188T0	MGG_13188 | Magnaporthe oryzae 70-15 voltage-gated potassium channel subunit beta-2 (348 aa)	5.4755	1	1	1	1	347	38.788	6.71	2684308	MGG_13188; MGG_13188	3	transport		transporter activity	Pf00248	Medium	0.0143885	3.86927	1
FALSE	IsMasterProtein	MGG_06066T0	MGG_06066 | Magnaporthe oryzae 70-15 eukaryotic translation initiation factor 5B (1063 aa)	1.60075	1	1	1	1	1062	116.361	5.66	2684243	MGG_06066; MGG_06066	3	metabolic process		catalytic activity;nucleotide binding;RNA binding	Pf00009, Pf01926, Pf03029, Pf11987	Medium	0.0143885	3.85431	1
FALSE	IsMasterProtein	MGG_07481T0	MGG_07481 | Magnaporthe oryzae 70-15 AP-3 complex subunit delta (1034 aa)	1.7425	1	1	1	1	1033	113.639	6.15	2683401	MGG_07481; MGG_07481	3	transport	Golgi;membrane;nucleus	transporter activity	Pf01602	Medium	0.0143885	3.84605	1
FALSE	IsMasterProtein	MGG_06154T0	MGG_06154 | Magnaporthe oryzae 70-15 Ras-like protein (215 aa)	9.34579	1	1	1	1	214	24.083	4.98	2684336	MGG_06154; MGG_06154	3	metabolic process;regulation of biological process;response to stimulus;transport	membrane	catalytic activity;nucleotide binding	Pf00009, Pf00071, Pf08477	Medium	0.0143885	3.84582	1
FALSE	IsMasterProtein	MGG_13023T0	MGG_13023 | Magnaporthe oryzae 70-15 replication factor C subunit 3 (405 aa)	4.70297	1	1	1	1	404	43.55	5.82	5051435	MGG_13023; MGG_13023	1	metabolic process;response to stimulus		catalytic activity;DNA binding;nucleotide binding	Pf00004, Pf01078, Pf03215, Pf05496, Pf05673, Pf07726, Pf07728, Pf08542, Pf13086, Pf13177, Pf13191, Pf13401	Medium	0.0143885	3.84153	1
FALSE	IsMasterProtein	MGG_01595T0	MGG_01595 | Magnaporthe oryzae 70-15 eukaryotic translation initiation factor 3 subunit M (433 aa)	4.86111	1	1	1	1	432	49.589	5.66	2679451	MGG_01595; MGG_01595	2	cell organization and biogenesis;metabolic process;regulation of biological process	cytoplasm;cytosol;nucleus	protein binding;RNA binding	Pf01399	Medium	0.0143885	3.83745	1
FALSE	IsMasterProtein	MGG_09396T0	MGG_09396 | Magnaporthe oryzae 70-15 HET-C2 protein (207 aa)	9.70874	1	1	1	1	206	22.509	7.42	2680369	MGG_09396; MGG_09396	6	transport	cytoplasm	transporter activity	Pf08718	Medium	0.0143885	3.82221	1
FALSE	IsMasterProtein	MGG_01790T0	MGG_01790 | Magnaporthe oryzae 70-15 acyl-CoA desaturase (476 aa)	3.78947	1	1	1	1	475	53.487	9.22	2679094	MGG_01790; MGG_01790	2	metabolic process;transport	membrane	catalytic activity;metal ion binding	Pf00173, Pf00487	Medium	0.0143885	3.81629	1
FALSE	IsMasterProtein	MGG_01592T0	MGG_01592 | Magnaporthe oryzae 70-15 eukaryotic translation initiation factor 2 subunit gamma (514 aa)	2.72904	1	1	1	1	513	55.594	7.66	2679306	MGG_01592; MGG_01592	2	metabolic process		catalytic activity;nucleotide binding;RNA binding	Pf00009, Pf00497, Pf03144, Pf09173	Medium	0.0143885	3.81492	1
FALSE	IsMasterProtein	MGG_01569T0	MGG_01569 | Magnaporthe oryzae 70-15 minor allergen Alt a 7 (205 aa)	8.33333	1	1	1	1	204	21.806	5.86	2679515	MGG_01569; MGG_01569	2	metabolic process;regulation of biological process		catalytic activity;nucleotide binding	Pf00258, Pf03358, Pf12724	Medium	0.0143885	3.79771	1
FALSE	IsMasterProtein	MGG_15534T0	MGG_15534 | Magnaporthe oryzae 70-15 hypothetical protein (441 aa)	3.63636	1	1	1	1	440	46.919	5.17	12987103	MGG_15534; MGG_15534	2	metabolic process		catalytic activity	Pf01425	Medium	0.0143885	3.76482	1
FALSE	IsMasterProtein	MGG_03522T0	MGG_03522 | Magnaporthe oryzae 70-15 rhomboid protein 2 (263 aa)	9.54198	1	1	1	1	262	28.614	9.89	2676987	MGG_03522; MGG_03522	4	metabolic process	membrane	catalytic activity	Pf01694	Medium	0.0143885	3.76067	1
FALSE	IsMasterProtein	MGG_06678T0	MGG_06678 | Magnaporthe oryzae 70-15 ribose-phosphate pyrophosphokinase 5 (445 aa)	3.82883	1	1	1	1	444	47.789	8.35	2684851	MGG_06678; MGG_06678	1	metabolic process		catalytic activity;metal ion binding	Pf00156, Pf13793, Pf14572	Medium	0.0143885	3.75715	1
FALSE	IsMasterProtein	MGG_15495T0	MGG_15495 | Magnaporthe oryzae 70-15 hypothetical protein (157 aa)	13.4615	1	1	1	1	156	16.949	5.66	12986164	MGG_15495; MGG_15495	2				Pf00581	Medium	0.0143885	3.75229	1
FALSE	IsMasterProtein	MGG_01300T0	MGG_01300 | Magnaporthe oryzae 70-15 L-galactonate dehydratase (453 aa)	3.9823	1	1	1	1	452	50.078	5.94	2679581	MGG_01300; MGG_01300	2	metabolic process		catalytic activity	Pf01188, Pf07476, Pf13378	Medium	0.0143885	3.75104	1
FALSE	IsMasterProtein	MGG_04436T0	MGG_04436 | Magnaporthe oryzae 70-15 elongation factor 1-beta (230 aa)	7.86026	1	1	1	1	229	25.112	4.42	2677833	MGG_04436; MGG_04436	2	metabolic process		RNA binding	Pf00043, Pf00736	Medium	0.0143885	3.74742	1
FALSE	IsMasterProtein	MGG_04104T0	MGG_04104 | Magnaporthe oryzae 70-15 60S ribosomal protein L22 (126 aa)	13.6	1	1	1	1	125	14.214	9.23	2677604	MGG_04104; MGG_04104	6	metabolic process	cytosol;ribosome	structural molecule activity	Pf01776	Medium	0.0143885	3.74485	1
FALSE	IsMasterProtein	MGG_06349T0	MGG_06349 | Magnaporthe oryzae 70-15 vacuolar ATP synthase subunit C 1 (393 aa)	4.84694	1	1	1	1	392	43.942	7.46	2684504	MGG_06349; MGG_06349	4	transport	cytosol	transporter activity	Pf03223	Medium	0.0143885	3.74325	1
FALSE	IsMasterProtein	MGG_06261T0	MGG_06261 | Magnaporthe oryzae 70-15 eukaryotic translation initiation factor 3 135 kDa subunit (1312 aa)	1.29672	1	1	1	1	1311	145.083	5.44	2684416	MGG_06261; MGG_06261	4	cell organization and biogenesis	cytoplasm	protein binding	Pf12807, Pf13236, Pf13374, Pf13424, Pf15044	Medium	0.0143885	3.73717	1
FALSE	IsMasterProtein	MGG_04901T0	MGG_04901 | Magnaporthe oryzae 70-15 methyltransferase (341 aa)	4.70588	1	1	1	1	340	37.555	5.88	2675454	MGG_04901; MGG_04901	3	metabolic process		catalytic activity	Pf02353, Pf08241, Pf08242, Pf12847, Pf13489, Pf13649, Pf13659, Pf13847	Medium	0.0143885	3.71298	1
FALSE	IsMasterProtein	MGG_02612T0	MGG_02612 | Magnaporthe oryzae 70-15 3-oxoacyl-[acyl-carrier-protein] reductase (281 aa)	6.78571	1	1	1	1	280	29.643	6.62	2682811	MGG_02612; MGG_02612	7	metabolic process		catalytic activity	Pf00106, Pf08659, Pf13561	Medium	0.0143885	3.70959	1
FALSE	IsMasterProtein	MGG_10677T0	MGG_10677 | Magnaporthe oryzae 70-15 mannose-6-phosphate isomerase (450 aa)	4.23163	1	1	1	1	449	48.711	4.92	2682878	MGG_10677; MGG_10677	4	metabolic process	cytosol;nucleus	catalytic activity;metal ion binding	Pf01238	Medium	0.0143885	3.70216	1
FALSE	IsMasterProtein	MGG_07434T0	MGG_07434 | Magnaporthe oryzae 70-15 transmembrane 9 superfamily protein member 2 (658 aa)	4.414	1	1	1	1	657	73.289	6.61	2683354	MGG_07434; MGG_07434	3		membrane		Pf02990	Medium	0.0143885	3.69519	1
FALSE	IsMasterProtein	MGG_00256T0	MGG_00256 | Magnaporthe oryzae 70-15 cytosolic non-specific dipeptidase (560 aa)	2.86225	1	1	1	1	559	62.043	6.92	2674624	MGG_00256; MGG_00256	5	metabolic process		catalytic activity	Pf01546, Pf07687	Medium	0.0143885	3.69459	1
FALSE	IsMasterProtein	MGG_05814T0	MGG_05814 | Magnaporthe oryzae 70-15 potassium-activated aldehyde dehydrogenase (471 aa)	3.19149	1	1	1	1	470	51.023	5.94	2684161	MGG_05814; MGG_05814	3	metabolic process		catalytic activity	Pf00171, Pf05893	Medium	0.0143885	3.69438	1
FALSE	IsMasterProtein	MGG_06203T0	MGG_06203 | Magnaporthe oryzae 70-15 high-affinity glucose transporter RGT2 (536 aa)	2.99065	1	1	1	1	535	58.347	8.02	2684357	MGG_06203; MGG_06203	3	transport	membrane	transporter activity	Pf00083, Pf07690	Medium	0.0143885	3.69203	1
FALSE	IsMasterProtein	MGG_06695T0	MGG_06695 | Magnaporthe oryzae 70-15 UDP-galactopyranose mutase (512 aa)	3.32681	1	1	1	1	511	57.415	5.78	2684868	MGG_06695; MGG_06695	1	metabolic process		catalytic activity	Pf01593, Pf13450	Medium	0.0143885	3.69072	1
FALSE	IsMasterProtein	MGG_06496T0	MGG_06496 | Magnaporthe oryzae 70-15 hypothetical protein (1257 aa)	0.875796	1	1	1	1	1256	137.575	7.4	2684651	MGG_06496; MGG_06496	4		cytoplasm;cytosol;endoplasmic reticulum;membrane	RNA binding	Pf00013, Pf13014	Medium	0.0143885	3.68544	1
FALSE	IsMasterProtein	MGG_05299T0	MGG_05299 | Magnaporthe oryzae 70-15 alkaline phosphatase (588 aa)	3.06644	1	1	1	1	587	63.479	5.54	2675760	MGG_05299; MGG_05299	3	metabolic process	membrane	catalytic activity;metal ion binding	Pf00245, Pf01676	Medium	0.0143885	3.67996	1
FALSE	IsMasterProtein	MGG_13743T0	MGG_13743 | Magnaporthe oryzae 70-15 hypothetical protein (340 aa)	5.30973	1	1	1	1	339	38.851	9.16	5048972	MGG_13743; MGG_13743	1	metabolic process		catalytic activity	Pf01504	Medium	0.0143885	3.67862	1
FALSE	IsMasterProtein	MGG_10268T0	MGG_10268 | Magnaporthe oryzae 70-15 STE/STE7 protein kinase (686 aa)	2.91971	1	1	1	1	685	71.754	6.11		MGCH7_ch7g1034; MGG_10268		cell communication;metabolic process;regulation of biological process;response to stimulus	cytoplasm;cytosol;nucleus	catalytic activity;nucleotide binding	Pf00069, Pf07387, Pf07714	Medium	0.0143885	3.673	1
FALSE	IsMasterProtein	MGG_07471T0	MGG_07471 | Magnaporthe oryzae 70-15 hypothetical protein (211 aa)	7.61905	1	1	1	1	210	23.515	8.22	2683391	MGG_07471; MGG_07471	3	transport	membrane		Pf01105	Medium	0.0143885	3.65939	1
FALSE	IsMasterProtein	MGG_01005T0	MGG_01005 | Magnaporthe oryzae 70-15 hypothetical protein (154 aa)	11.7647	1	1	1	1	153	16.461	6.8	2675177	MGG_01005; MGG_01005	5				Pf03645	Medium	0.0143885	3.65255	1
[truncated: 165 more rows]

## Sheet: Biological repeat 3
Checked	Master	Accession	Description	Coverage	# Peptides	# PSMs	# Unique Peptides	# Protein Groups	# AAs	MW [kDa]	calc. pI	Entrez Gene ID	Gene ID	Chromosome	Biological Process	Cellular Component	Molecular Function	Pfam IDs	Protein FDR Confidence Sequest HT	Exp. q-value Sequest HT	Score Sequest HT	# Peptides Sequest HT
[truncated: 897 more rows]
